# Supplementary material for: Genome-Wide Association Studies and Candidate Genes for Egg Production Traits in Layers from an F2 Crossbred Population Produced Using Two Divergently Selected Chicken Breeds, Russian White and Cornish White
Source: Genes (Basel). 2025 May 15;16(5):583. doi: 10.3390/genes16050583 (PMC12111742; doi:10.3390/genes16050583)
Supplement: Supplementary file 1 [file genes-16-00583-s001.zip › Supplementary Table S1.xlsx]

## Sheet: Table S1
Supplementary Table S1: SNPs and candidate genes associated with egg production parameters in F2 resource population hens
CHR	SNP	Location, bp	p-value	Trait	Gene
					SNP position	In the regions of SNP (± 0,2 Mb)
1	rs14797902	19797584	7.511e-07	Egg laying interval	-	-
1	rs14816777	43661141	9.829e-07	Egg laying interval	-	ATP2B1
1	GGaluGA016975	49631028	8.431e-10	Egg laying interval	PHF5A	PHF5A, NAGA, WBP2NL, SEPTIN3, CENPM, TNFRSF13C, SREBF2, gga-mir-33-1, CCDC134, SNU13, XRCC6, DESI1, PMM1, CSDC2, POLR3H, ACO2, PHF5A, TOB2, TEF, ZC3H7B, RANGAP1, CHADL, L3MBTL2, EP300
1	GGaluGA021889	62111416	3.519e-08	Egg laying interval	AKR1B1	MICAL3, TUBA8B, USP18, AKR1B1, AKR1E2, BPGM
1	rs14835481	62385811	4.072e-15	Egg laying interval	CALD1	BPGM, CALD1, AKR1B10
1	GGaluGA023045	65604773	4.867e-07	Duration of egg laying	-	BCAT1
1	rs14845213	75444274	3.045e-09	Egg laying interval	-	TEAD4, TULP3, RHNO1, FOXM1, ITFG2, FKBP4, NECAP1, FOXJ2, SLC2A14, NANOG, AICDA
1	rs10730723	80124473	9.771e-07	Egg laying interval	-	GDAP2, FAM46C, DUSP12, ATP6V1A, NAA50, USF3, SIDT1, TRIM45, VTCN1, TNFRSF1A, METTL16, POLQ, STXBP5L
1	GGaluGA000595	81896620	3.788e-09	Egg laying interval	-	IGSF11, LSAMP
1	rs13950763	144541672	7.893e-07	Egg weight at 42–52 weeks of age	FGF14	FGF14
1	rs13950783	144581256	7.893e-07	Egg weight at 42–52 weeks of age	FGF14	FGF14
1	rs14902588	151275288	2.582e-07	Egg laying interval	-	-
1	rs13973123	171655178	7.489e-08	Egg laying interval	ATP7B	INTS6, WDFY2, TMEM272, ATP7B, ALG11, NEK5, NEK3, CKAP2, VPS36, THSD1, SLC25A15, MRPS31
1	rs15522719	180311191	2.252e-07	Egg laying interval	-	XPO4, EEF1AKMT1, IL17D, IFT88, CRYL1, GJB6, GJB2, GJA3, PSPC1
2	rs13670867	41560503	1.337e-08	Egg laying interval	PIK3R4	SH3BP5, CAPN7, PIK3R4, ATP2C1
2	rs14198140	65887425	7.511e-07	Egg laying interval	-	ECI2, PRPF4B, PXDC1
2	rs13794950	132633668	8.401e-07	Egg laying cycle	-	TRHR, NUDCD1, ENY2, EBAG9, SYBU, KCNV1
2	rs13772998	136095111	1.565e-07	Egg laying cycle	SAMD12	gga-mir-1467-2, EXT1, SAMD12
2	rs14258322	145755426	2.003e-07	Egg laying interval	PTK2	TRAPPC9 , CHRAC1, gga-mir-6572, AGO2, RPLP1, PTK2, gga-mir-1770
2	rs15160412	146516274	2.003e-07	Egg laying interval	-	-
3	rs15296626	23677515	7.511e-07	Egg laying interval	-	EML4
3	rs14329753	26472162	7.511e-07	Egg laying interval	PRKCE	SRBD1, PRKCE, EPAS1
4	rs15598417	61793533	2.166e-09	Egg laying interval	FAT1	MTNR1A, FAT1
4	rs15600128	62825026	4.072e-15	Egg laying interval	PCM1	ASAH1, PCM1, FGL1, MTUS1, PDGFRL
4	GGaluGA266321	76726036	5.887e-15	Egg laying interval	CC2D2A	PROM1, FGFBP2, CD38, BST1, FBXL5, CC2D2A, C1QTNF7, CPEB2
4	rs16450959	87227898	2.639e-07	Egg laying interval	-	CTNNA2
4	GGaluGA270109	87383379	2.003e-07	Egg laying interval	-	CTNNA2, LRRTM1
5	rs16487147	31434045	2.003e-07	Egg laying interval	-	MEIS2
6	rs14564900	5790608	2.811e-09	Egg laying interval	BMS1	RET, BMS1, TMEM254, PLAC9, ANXA11, ECD, FAM149B1, DNAJC9, TFAM, UBE2D1, CISD1, IPMK
8	rs13682561	22815645	3.426e-07	Egg weight at 18–28 weeks of age	-	TRABD2B, SLC5A9, SPATA6
9	GGaluGA340213	14305919	8.029e-07	Egg laying interval	-	CLDN1, P3H2, TP63, PROC, gga-mir-1653, LPP
10	GGaluGA001267	3195517	3.447e-07	Egg weight at 42–52 weeks of age	-	gga-mir-1794, SEMA7A, CYP11A1, STRA6, ISLR, ISLR2, STOML1, ZP3, COMMD4, NEIL1, MAN2C1, SIN3A, PTPN9, SNUPN, gga-mir-6575, SNX33, LINGO1
10	GGaluGA068824	10301717	3.172e-07	Egg laying interval	SEMA6D	SEMA6D, gga-mir-1744, SLC24A5
11	GGaluGA078973	16137404	4.874e-07	Egg laying interval	CDH13	CDH13
12	rs14048080	18439246	2.497e-07	Duration of egg laying	CNTN4	CNTN4, IL5RA, TRNT1, CRBN
13	GGaluGA092132	5413088	3.573e-07	Egg laying interval	SLIT3	gga-mir-218-2, SLIT3, PANK3, gga-mir-103-1, gga-mir-6569, RARS, WWC1, TENM2
13	rs14053332	6360991	5.022e-07	Egg laying interval	-	TENM2
13	rs14989195	7308975	5.664e-07	Egg laying interval	-	MAT2B, HMMR, NUDCD2, CCNG1
13	rs14050895	8419842	4.55e-07	Egg laying interval	ATP10B	ATP10B, gga-mir-146a, PTTG2, SLU7, C1QTNF2, CCNJL, FABP6
13	GGaluGA093608	9162936	5.913e-08	Egg laying interval	-	HTR4, SLC26A2, CSNK1A1, gga-mir-145, gga-mir-143, IL17B, PCYOX1L, GRPEL2, AFAP1L1, ABLIM3, ADRB2
13	rs14994472	10037118	4.874e-07	Egg laying interval	-	-
14	GGaluGA103501	10186183	1.386e-07	Duration of egg laying	-	-
14	rs15738076	10199383	9.78e-07	Duration of egg laying	-	-
14	rs15740288	11593711	1.808e-08	Egg laying interval	-	RBFOX1
15	rs15773720	6817919	2.166e-09	Egg laying interval	ISCU	HECTD4, RPL6, PTPN11, WSCD2, CMKLR1, FICD, SART3, ISCU, CORO1C, TMEM119, DAO, SVOP, USP30, ALKBH2, UNG, gga-mir-6648-1, FOXN4, MYO1H
19	GGaluGA126763	5248070	3.247e-07	Egg laying interval	LRRC75A	CHCHD2P9, PHKG1, VKORC1L1, GUSB, ASL2, ASL1, CRCP, TPST1, KCTD7, gga-mir-6585, TMEM248, LRRC75A, NCBP3, CRK, YWHAE, MYO1C, INPP5K, PITPNA
22	rs14684608	2639829	9.628e-07	Egg laying interval	LETM2	ZNF703, ERLIN2, PLPBP, ADGRA2, BRF2, RAB11FIP1, PRLHRL, EIF4EBP1, ASH2L, STAR, LSM1, BAG4, DDHD2, PLPP5, NSD3, LETM2, FGFR1, TACC1, PLEKHA2, TM2D2, ADAM9, TCIM, ZMAT4
22	GGaluGA186850	5106535	1.867e-07	Egg weight at 42–52 weeks of age	-	ADRA1A, SLC20A1, NT5DC4, CKAP2L, IL1B, OGDH, MIR12247-1, PPIA, NUDCD3, CAMK2B, YKT6, GCK, GNLY, AEBP1, CAPG, TCF7L1
22	rs16733701	5254215	8.868e-07	Egg weight at 42–52 weeks of age	GCK	ADRA1A, SLC20A1, NT5DC4, CKAP2L, IL1B, OGDH, MIR12247-1, PPIA, NUDCD3, CAMK2B, YKT6, GCK, GNLY, AEBP1, CAPG, TCF7L1, CASP14, RETSAT, ELMOD3, ADRA2B , GPAT2, FAHD2A
25	rs14738145	101163	8.985e-07	Egg laying cycle	-	-
27	rs14301754	4280840	8.891e-07	Egg weight at 42–52 weeks of age	-	FTSJ3, PSMC5, SMARCD2, ASIC2
28	rs16210664	2694485	1.184e-08	Egg laying interval	ANKRD24	TCF3, UQCR11, MBD3, MEX3D, MIER2, SH3GL1, CHAF1A, UBXN6, HDGFRP2, PLIN4, SEMA6B, ANKRD24, SIRT6, CREB3L3, MAP2K2, C2CD4C, TPGS1, CDC34, BSG, HCN2, POLRMT, FGF22, RNF126, FSTL3, PALM, PTBP1
