# Supplementary material for: Genome-Wide Association Studies and Candidate Genes for Egg Production Traits in Layers from an F2 Crossbred Population Produced Using Two Divergently Selected Chicken Breeds, Russian White and Cornish White
Source: Genes (Basel). 2025 May 15;16(5):583. doi: 10.3390/genes16050583 (PMC12111742; doi:10.3390/genes16050583)
Supplement: Supplementary file 1 [file genes-16-00583-s001.zip › Supplementary Table S2.xlsx]

## Sheet: Gene_Table
Supplementary Table S2:
Table S2: Gene ontology (GO) term enrichment analysis at the positions of the determined SNPs in F2 chicken of the resource population
Chromosome	Gene start (bp)	Gene end (bp)	Gene name	Source of gene name	Gene Synonym	GO term accession	GO term name	GO term definition	GO term evidence code	GO domain	Gene type	Gene description	Strand
1	49629138	49635168	PHF5A	NCBI gene (formerly Entrezgene)		GO:0003723	RNA binding	Binding to an RNA molecule or a portion thereof.	IEA	molecular_function	protein_coding	PHD finger protein 5A [Source:NCBI gene;Acc:417991]	1
						GO:0008270	zinc ion binding	Binding to a zinc ion (Zn).	IEA	molecular_function	protein_coding	PHD finger protein 5A [Source:NCBI gene;Acc:417991]	1
						GO:0000398	mRNA splicing, via spliceosome	The joining together of exons from one or more primary transcripts of messenger RNA (mRNA) and the excision of intron sequences, via a spliceosomal mechanism, so that mRNA consisting only of the joined exons is produced.	IEA	biological_process	protein_coding	PHD finger protein 5A [Source:NCBI gene;Acc:417991]	1
						GO:0048863	stem cell differentiation	The process in which a relatively unspecialized cell acquires specialized features of a stem cell. A stem cell is a cell that retains the ability to divide and proliferate throughout life to provide progenitor cells that can differentiate into specialized cells.	IEA	biological_process	protein_coding	PHD finger protein 5A [Source:NCBI gene;Acc:417991]	1
						GO:0005634	nucleus	A membrane-bounded organelle of eukaryotic cells in which chromosomes are housed and replicated. In most cells, the nucleus contains all of the cell's chromosomes except the organellar chromosomes, and is the site of RNA synthesis and processing. In some species, or in specialized cell types, RNA metabolism or DNA replication may be absent.	IEA	cellular_component	protein_coding	PHD finger protein 5A [Source:NCBI gene;Acc:417991]	1
						GO:0005654	nucleoplasm	That part of the nuclear content other than the chromosomes or the nucleolus.	IEA	cellular_component	protein_coding	PHD finger protein 5A [Source:NCBI gene;Acc:417991]	1
						GO:0005686	U2 snRNP	A ribonucleoprotein complex that contains small nuclear RNA U2, a heptameric ring of Sm proteins, as well as several proteins that are unique to the U2 snRNP, most of which remain associated with the U2 snRNA both while the U2 snRNP is free or assembled into a series of spliceosomal complexes.	IEA	cellular_component	protein_coding	PHD finger protein 5A [Source:NCBI gene;Acc:417991]	1
						GO:0005689	U12-type spliceosomal complex	Any spliceosomal complex that forms during the splicing of a messenger RNA primary transcript to excise an intron; the series of U12-type spliceosomal complexes is involved in the splicing of the majority of introns that contain atypical AT-AC terminal dinucleotides, as well as other non-canonical introns. The entire splice site signal, not just the terminal dinucleotides, is involved in determin…	IEA	cellular_component	protein_coding	PHD finger protein 5A [Source:NCBI gene;Acc:417991]	1
						GO:0016363	nuclear matrix	The dense fibrillar network lying on the inner side of the nuclear membrane.	IEA	cellular_component	protein_coding	PHD finger protein 5A [Source:NCBI gene;Acc:417991]	1
						GO:0016607	nuclear speck	A discrete extra-nucleolar subnuclear domain, 20-50 in number, in which splicing factors are seen to be localized by immunofluorescence microscopy.	IEA	cellular_component	protein_coding	PHD finger protein 5A [Source:NCBI gene;Acc:417991]	1
						GO:0071005	U2-type precatalytic spliceosome	A spliceosomal complex that is formed by the recruitment of the preassembled U4/U6.U5 tri-snRNP to the prespliceosome. Although all 5 snRNPs are present, the precatalytic spliceosome is catalytically inactive. The precatalytic spliceosome includes many proteins in addition to those found in the U1, U2 and U4/U6.U5 snRNPs.	IEA	cellular_component	protein_coding	PHD finger protein 5A [Source:NCBI gene;Acc:417991]	1
						GO:0005684	U2-type spliceosomal complex	Any spliceosomal complex that forms during the splicing of a messenger RNA primary transcript to excise an intron that has canonical consensus sequences near the 5' and 3' ends.	IEA	cellular_component	protein_coding	PHD finger protein 5A [Source:NCBI gene;Acc:417991]	1
1	62104591	62113753	AKR1B1	NCBI gene (formerly Entrezgene)	AKR1B10L1	GO:0016491	oxidoreductase activity	Catalysis of an oxidation-reduction (redox) reaction, a reversible chemical reaction in which the oxidation state of an atom or atoms within a molecule is altered. One substrate acts as a hydrogen or electron donor and becomes oxidized, while the other acts as hydrogen or electron acceptor and becomes reduced.	IEA	molecular_function	protein_coding	aldo-keto reductase family 1, member B10 (aldose reductase) [Source:NCBI gene;Acc:418169]	-1
						GO:0047834	D-threo-aldose 1-dehydrogenase activity	Catalysis of the reaction: a D-threo-aldose + NAD+ = a D-threo-aldono-1,5-lactone + NADH.	IEA	molecular_function	protein_coding	aldo-keto reductase family 1, member B10 (aldose reductase) [Source:NCBI gene;Acc:418169]	-1
1	62359691	62455538	CALD1	NCBI gene (formerly Entrezgene)		GO:0005886	plasma membrane	The membrane surrounding a cell that separates the cell from its external environment. It consists of a phospholipid bilayer and associated proteins.	IEA	cellular_component	protein_coding	caldesmon 1 [Source:NCBI gene;Acc:373965]	1
						GO:0015629	actin cytoskeleton	The part of the cytoskeleton (the internal framework of a cell) composed of actin and associated proteins. Includes actin cytoskeleton-associated complexes.	IEA	cellular_component	protein_coding	caldesmon 1 [Source:NCBI gene;Acc:373965]	1
						GO:0006936	muscle contraction	A process in which force is generated within muscle tissue, resulting in a change in muscle geometry. Force generation involves a chemo-mechanical energy conversion step that is carried out by the actin/myosin complex activity, which generates force through ATP hydrolysis.	IEA	biological_process	protein_coding	caldesmon 1 [Source:NCBI gene;Acc:373965]	1
						GO:0017022	myosin binding	Binding to a myosin; myosins are any of a superfamily of molecular motor proteins that bind to actin and use the energy of ATP hydrolysis to generate force and movement along actin filaments.	IEA	molecular_function	protein_coding	caldesmon 1 [Source:NCBI gene;Acc:373965]	1
						GO:0005516	calmodulin binding	Binding to calmodulin, a calcium-binding protein with many roles, both in the calcium-bound and calcium-free states.	IEA	molecular_function	protein_coding	caldesmon 1 [Source:NCBI gene;Acc:373965]	1
						GO:0003779	actin binding	Binding to monomeric or multimeric forms of actin, including actin filaments.	IEA	molecular_function	protein_coding	caldesmon 1 [Source:NCBI gene;Acc:373965]	1
						GO:0016020	membrane	A lipid bilayer along with all the proteins and protein complexes embedded in it an attached to it.	IEA	cellular_component	protein_coding	caldesmon 1 [Source:NCBI gene;Acc:373965]	1
						GO:0030478	actin cap	Polarized accumulation of cytoskeletal proteins (including F-actin) and regulatory proteins in a cell. An example of this is the actin cap found in Saccharomyces cerevisiae.	IEA	cellular_component	protein_coding	caldesmon 1 [Source:NCBI gene;Acc:373965]	1
1	144408607	144791819	FGF14	NCBI gene (formerly Entrezgene)	FHF-4	GO:0007399	nervous system development	The process whose specific outcome is the progression of nervous tissue over time, from its formation to its mature state.	IEA	biological_process	protein_coding	fibroblast growth factor 14 [Source:NCBI gene;Acc:395554]	1
						GO:0005576	extracellular region	The space external to the outermost structure of a cell. For cells without external protective or external encapsulating structures this refers to space outside of the plasma membrane. This term covers the host cell environment outside an intracellular parasite.	IEA	cellular_component	protein_coding	fibroblast growth factor 14 [Source:NCBI gene;Acc:395554]	1
						GO:0008083	growth factor activity	The function that stimulates a cell to grow or proliferate. Most growth factors have other actions besides the induction of cell growth or proliferation.	IEA	molecular_function	protein_coding	fibroblast growth factor 14 [Source:NCBI gene;Acc:395554]	1
1	171640608	171674156	ATP7B	HGNC Symbol		GO:0019829	ATPase-coupled cation transmembrane transporter activity	Enables the transfer of a solute or solutes from one side of a membrane to the other according to the reaction: ATP + H2O + cation(out) = ADP + phosphate + cation(in).	IEA	molecular_function	protein_coding	ATPase copper transporting beta [Source:NCBI gene;Acc:418879]	-1
						GO:0006812	cation transport	The directed movement of cations, atoms or small molecules with a net positive charge, into, out of or within a cell, or between cells, by means of some agent such as a transporter or pore.	IEA	biological_process	protein_coding	ATPase copper transporting beta [Source:NCBI gene;Acc:418879]	-1
						GO:0046872	metal ion binding	Binding to a metal ion.	IEA	molecular_function	protein_coding	ATPase copper transporting beta [Source:NCBI gene;Acc:418879]	-1
						GO:0005524	ATP binding	Binding to ATP, adenosine 5'-triphosphate, a universally important coenzyme and enzyme regulator.	IEA	molecular_function	protein_coding	ATPase copper transporting beta [Source:NCBI gene;Acc:418879]	-1
						GO:0000166	nucleotide binding	Binding to a nucleotide, any compound consisting of a nucleoside that is esterified with (ortho)phosphate or an oligophosphate at any hydroxyl group on the ribose or deoxyribose.	IEA	molecular_function	protein_coding	ATPase copper transporting beta [Source:NCBI gene;Acc:418879]	-1
						GO:0005507	copper ion binding	Binding to a copper (Cu) ion.	IEA	molecular_function	protein_coding	ATPase copper transporting beta [Source:NCBI gene;Acc:418879]	-1
						GO:0016021	integral component of membrane	The component of a membrane consisting of the gene products and protein complexes having at least some part of their peptide sequence embedded in the hydrophobic region of the membrane.	IEA	cellular_component	protein_coding	ATPase copper transporting beta [Source:NCBI gene;Acc:418879]	-1
						GO:0140603	obsolete ATP hydrolysis activity	OBSOLETE. Catalysis of the reaction: ATP + H2O = ADP + H+ Pi. ATP hydrolysis is used in some reactions as an energy source, for example to catalyze a reaction or drive transport against a concentration gradient.	IEA	molecular_function	protein_coding	ATPase copper transporting beta [Source:NCBI gene;Acc:418879]	-1
						GO:0005215	transporter activity	Enables the directed movement of substances (such as macromolecules, small molecules, ions) into, out of or within a cell, or between cells.	IEA	molecular_function	protein_coding	ATPase copper transporting beta [Source:NCBI gene;Acc:418879]	-1
						GO:0005375	copper ion transmembrane transporter activity	Enables the transfer of copper (Cu) ions from one side of a membrane to the other.	IEA	molecular_function	protein_coding	ATPase copper transporting beta [Source:NCBI gene;Acc:418879]	-1
						GO:0043682	P-type divalent copper transporter activity	Enables the transfer of a solute or solutes from one side of a membrane to the other according to the reaction: ATP + H2O + Cu2+(in) -> ADP + phosphate + Cu2+(out).	IEA	molecular_function	protein_coding	ATPase copper transporting beta [Source:NCBI gene;Acc:418879]	-1
						GO:0006825	copper ion transport	The directed movement of copper (Cu) ions into, out of or within a cell, or between cells, by means of some agent such as a transporter or pore.	IEA	biological_process	protein_coding	ATPase copper transporting beta [Source:NCBI gene;Acc:418879]	-1
						GO:0006878	cellular copper ion homeostasis	Any process involved in the maintenance of an internal steady state of copper ions at the level of a cell.	IEA	biological_process	protein_coding	ATPase copper transporting beta [Source:NCBI gene;Acc:418879]	-1
						GO:0006882	cellular zinc ion homeostasis	Any process involved in the maintenance of an internal steady state of zinc ions at the level of a cell.	IEA	biological_process	protein_coding	ATPase copper transporting beta [Source:NCBI gene;Acc:418879]	-1
						GO:0015677	copper ion import	The directed movement of copper ions into a cell or organelle.	IEA	biological_process	protein_coding	ATPase copper transporting beta [Source:NCBI gene;Acc:418879]	-1
						GO:0015680	protein maturation by copper ion transfer	A process that contributes to the delivery of copper ions to a target protein.	IEA	biological_process	protein_coding	ATPase copper transporting beta [Source:NCBI gene;Acc:418879]	-1
						GO:0046688	response to copper ion	Any process that results in a change in state or activity of a cell or an organism (in terms of movement, secretion, enzyme production, gene expression, etc.) as a result of a copper ion stimulus.	IEA	biological_process	protein_coding	ATPase copper transporting beta [Source:NCBI gene;Acc:418879]	-1
						GO:0051208	sequestering of calcium ion	The process of binding or confining calcium ions such that they are separated from other components of a biological system.	IEA	biological_process	protein_coding	ATPase copper transporting beta [Source:NCBI gene;Acc:418879]	-1
						GO:0005770	late endosome	A prelysosomal endocytic organelle differentiated from early endosomes by lower lumenal pH and different protein composition. Late endosomes are more spherical than early endosomes and are mostly juxtanuclear, being concentrated near the microtubule organizing center.	IEA	cellular_component	protein_coding	ATPase copper transporting beta [Source:NCBI gene;Acc:418879]	-1
						GO:0005794	Golgi apparatus	A membrane-bound cytoplasmic organelle of the endomembrane system that further processes the core oligosaccharides (e.g. N-glycans) added to proteins in the endoplasmic reticulum and packages them into membrane-bound vesicles. The Golgi apparatus operates at the intersection of the secretory, lysosomal, and endocytic pathways.	IEA	cellular_component	protein_coding	ATPase copper transporting beta [Source:NCBI gene;Acc:418879]	-1
						GO:0005802	trans-Golgi network	The network of interconnected tubular and cisternal structures located within the Golgi apparatus on the side distal to the endoplasmic reticulum, from which secretory vesicles emerge. The trans-Golgi network is important in the later stages of protein secretion where it is thought to play a key role in the sorting and targeting of secreted proteins to the correct destination.	IEA	cellular_component	protein_coding	ATPase copper transporting beta [Source:NCBI gene;Acc:418879]	-1
						GO:0016020	membrane	A lipid bilayer along with all the proteins and protein complexes embedded in it an attached to it.	IEA	cellular_component	protein_coding	ATPase copper transporting beta [Source:NCBI gene;Acc:418879]	-1
						GO:0016323	basolateral plasma membrane	The region of the plasma membrane that includes the basal end and sides of the cell. Often used in reference to animal polarized epithelial membranes, where the basal membrane is the part attached to the extracellular matrix, or in plant cells, where the basal membrane is defined with respect to the zygotic axis.	IEA	cellular_component	protein_coding	ATPase copper transporting beta [Source:NCBI gene;Acc:418879]	-1
						GO:0031410	cytoplasmic vesicle	A vesicle found in the cytoplasm of a cell.	IEA	cellular_component	protein_coding	ATPase copper transporting beta [Source:NCBI gene;Acc:418879]	-1
						GO:0032588	trans-Golgi network membrane	The lipid bilayer surrounding any of the compartments that make up the trans-Golgi network.	IEA	cellular_component	protein_coding	ATPase copper transporting beta [Source:NCBI gene;Acc:418879]	-1
						GO:0048471	perinuclear region of cytoplasm	Cytoplasm situated near, or occurring around, the nucleus.	IEA	cellular_component	protein_coding	ATPase copper transporting beta [Source:NCBI gene;Acc:418879]	-1
2	41543820	41566508	PIK3R4	HGNC Symbol		GO:0032465	regulation of cytokinesis	Any process that modulates the frequency, rate or extent of the division of the cytoplasm of a cell and its separation into two daughter cells.	IEA	biological_process	protein_coding	phosphoinositide-3-kinase regulatory subunit 4 [Source:NCBI gene;Acc:428449]	-1
						GO:0032801	receptor catabolic process	The chemical reactions and pathways resulting in the breakdown of a receptor molecule, a macromolecule that undergoes combination with a hormone, neurotransmitter, drug or intracellular messenger to initiate a change in cell function.	IEA	biological_process	protein_coding	phosphoinositide-3-kinase regulatory subunit 4 [Source:NCBI gene;Acc:428449]	-1
						GO:0042149	cellular response to glucose starvation	Any process that results in a change in state or activity of a cell (in terms of movement, secretion, enzyme production, gene expression, etc.) as a result of deprivation of glucose.	IEA	biological_process	protein_coding	phosphoinositide-3-kinase regulatory subunit 4 [Source:NCBI gene;Acc:428449]	-1
						GO:0043552	positive regulation of phosphatidylinositol 3-kinase activity	Any process that activates or increases the frequency, rate or extent of phosphatidylinositol 3-kinase activity.	IEA	biological_process	protein_coding	phosphoinositide-3-kinase regulatory subunit 4 [Source:NCBI gene;Acc:428449]	-1
						GO:0005770	late endosome	A prelysosomal endocytic organelle differentiated from early endosomes by lower lumenal pH and different protein composition. Late endosomes are more spherical than early endosomes and are mostly juxtanuclear, being concentrated near the microtubule organizing center.	IEA	cellular_component	protein_coding	phosphoinositide-3-kinase regulatory subunit 4 [Source:NCBI gene;Acc:428449]	-1
						GO:0005930	axoneme	The bundle of microtubules and associated proteins that forms the core of cilia (also called flagella) in eukaryotic cells and is responsible for their movements.	IEA	cellular_component	protein_coding	phosphoinositide-3-kinase regulatory subunit 4 [Source:NCBI gene;Acc:428449]	-1
						GO:0015630	microtubule cytoskeleton	The part of the cytoskeleton (the internal framework of a cell) composed of microtubules and associated proteins.	IEA	cellular_component	protein_coding	phosphoinositide-3-kinase regulatory subunit 4 [Source:NCBI gene;Acc:428449]	-1
						GO:0035032	phosphatidylinositol 3-kinase complex, class III	A phosphatidylinositol 3-kinase complex that contains a catalytic class III phosphoinositide 3-kinase (PI3K) subunit bound to a regulatory (adaptor) subunit. Additional adaptor proteins may be present. Class III PI3Ks have a substrate specificity restricted to phosphatidylinositol (PI).	IEA	cellular_component	protein_coding	phosphoinositide-3-kinase regulatory subunit 4 [Source:NCBI gene;Acc:428449]	-1
						GO:0043231	intracellular membrane-bounded organelle	Organized structure of distinctive morphology and function, bounded by a single or double lipid bilayer membrane and occurring within the cell. Includes the nucleus, mitochondria, plastids, vacuoles, and vesicles. Excludes the plasma membrane.	IEA	cellular_component	protein_coding	phosphoinositide-3-kinase regulatory subunit 4 [Source:NCBI gene;Acc:428449]	-1
						GO:0006468	protein phosphorylation	The process of introducing a phosphate group on to a protein.	IEA	biological_process	protein_coding	phosphoinositide-3-kinase regulatory subunit 4 [Source:NCBI gene;Acc:428449]	-1
						GO:0004672	protein kinase activity	Catalysis of the phosphorylation of an amino acid residue in a protein, usually according to the reaction: a protein + ATP = a phosphoprotein + ADP.	IEA	molecular_function	protein_coding	phosphoinositide-3-kinase regulatory subunit 4 [Source:NCBI gene;Acc:428449]	-1
						GO:0005515	protein binding	Binding to a protein.	IEA	molecular_function	protein_coding	phosphoinositide-3-kinase regulatory subunit 4 [Source:NCBI gene;Acc:428449]	-1
						GO:0005524	ATP binding	Binding to ATP, adenosine 5'-triphosphate, a universally important coenzyme and enzyme regulator.	IEA	molecular_function	protein_coding	phosphoinositide-3-kinase regulatory subunit 4 [Source:NCBI gene;Acc:428449]	-1
						GO:0010506	regulation of autophagy	Any process that modulates the frequency, rate or extent of autophagy. Autophagy is the process in which cells digest parts of their own cytoplasm.	IEA	biological_process	protein_coding	phosphoinositide-3-kinase regulatory subunit 4 [Source:NCBI gene;Acc:428449]	-1
						GO:0016241	regulation of macroautophagy	Any process that modulates the frequency, rate or extent of macroautophagy.	IEA	biological_process	protein_coding	phosphoinositide-3-kinase regulatory subunit 4 [Source:NCBI gene;Acc:428449]	-1
						GO:0036092	phosphatidylinositol-3-phosphate biosynthetic process	The chemical reactions and pathways resulting in the formation of phosphatidylinositol-3-phosphate, a phosphatidylinositol monophosphate carrying the phosphate group at the 3-position.	IEA	biological_process	protein_coding	phosphoinositide-3-kinase regulatory subunit 4 [Source:NCBI gene;Acc:428449]	-1
						GO:0045022	early endosome to late endosome transport	The directed movement of substances, in membrane-bounded vesicles, from the early sorting endosomes to the late sorting endosomes; transport occurs along microtubules and can be experimentally blocked with microtubule-depolymerizing drugs.	IEA	biological_process	protein_coding	phosphoinositide-3-kinase regulatory subunit 4 [Source:NCBI gene;Acc:428449]	-1
						GO:0097352	autophagosome maturation	Removal of PI3P and Atg8/LC3 after the closure of the phagophore and before the fusion with the endosome/lysosome (e.g. mammals and insects) or vacuole (yeast), and that very likely destabilizes other Atg proteins and thus enables their efficient dissociation and recycling.	IEA	biological_process	protein_coding	phosphoinositide-3-kinase regulatory subunit 4 [Source:NCBI gene;Acc:428449]	-1
2	136063201	136211928	SAMD12	HGNC Symbol		GO:0005515	protein binding	Binding to a protein.	IEA	molecular_function	protein_coding	sterile alpha motif domain containing 12 [Source:NCBI gene;Acc:420282]	-1
2	145702024	145887400	PTK2	NCBI gene (formerly Entrezgene)	FAK	GO:0005925	focal adhesion	A cell-substrate junction that anchors the cell to the extracellular matrix and that forms a point of termination of actin filaments. In insects focal adhesion has also been referred to as hemi-adherens junction (HAJ).	IEA	cellular_component	protein_coding	protein tyrosine kinase 2 [Source:NCBI gene;Acc:396416]	-1
						GO:0007172	signal complex assembly	The aggregation, arrangement and bonding together of a set of components to form a complex capable of relaying a signal within a cell.	IEA	biological_process	protein_coding	protein tyrosine kinase 2 [Source:NCBI gene;Acc:396416]	-1
						GO:0004713	protein tyrosine kinase activity	Catalysis of the reaction: ATP + a protein tyrosine = ADP + protein tyrosine phosphate.	IEA	molecular_function	protein_coding	protein tyrosine kinase 2 [Source:NCBI gene;Acc:396416]	-1
						GO:0006468	protein phosphorylation	The process of introducing a phosphate group on to a protein.	IEA	biological_process	protein_coding	protein tyrosine kinase 2 [Source:NCBI gene;Acc:396416]	-1
					FRNK	GO:0005925	focal adhesion	A cell-substrate junction that anchors the cell to the extracellular matrix and that forms a point of termination of actin filaments. In insects focal adhesion has also been referred to as hemi-adherens junction (HAJ).	IEA	cellular_component	protein_coding	protein tyrosine kinase 2 [Source:NCBI gene;Acc:396416]	-1
						GO:0007172	signal complex assembly	The aggregation, arrangement and bonding together of a set of components to form a complex capable of relaying a signal within a cell.	IEA	biological_process	protein_coding	protein tyrosine kinase 2 [Source:NCBI gene;Acc:396416]	-1
						GO:0004713	protein tyrosine kinase activity	Catalysis of the reaction: ATP + a protein tyrosine = ADP + protein tyrosine phosphate.	IEA	molecular_function	protein_coding	protein tyrosine kinase 2 [Source:NCBI gene;Acc:396416]	-1
						GO:0006468	protein phosphorylation	The process of introducing a phosphate group on to a protein.	IEA	biological_process	protein_coding	protein tyrosine kinase 2 [Source:NCBI gene;Acc:396416]	-1
					p125FAK	GO:0005925	focal adhesion	A cell-substrate junction that anchors the cell to the extracellular matrix and that forms a point of termination of actin filaments. In insects focal adhesion has also been referred to as hemi-adherens junction (HAJ).	IEA	cellular_component	protein_coding	protein tyrosine kinase 2 [Source:NCBI gene;Acc:396416]	-1
						GO:0007172	signal complex assembly	The aggregation, arrangement and bonding together of a set of components to form a complex capable of relaying a signal within a cell.	IEA	biological_process	protein_coding	protein tyrosine kinase 2 [Source:NCBI gene;Acc:396416]	-1
						GO:0004713	protein tyrosine kinase activity	Catalysis of the reaction: ATP + a protein tyrosine = ADP + protein tyrosine phosphate.	IEA	molecular_function	protein_coding	protein tyrosine kinase 2 [Source:NCBI gene;Acc:396416]	-1
						GO:0006468	protein phosphorylation	The process of introducing a phosphate group on to a protein.	IEA	biological_process	protein_coding	protein tyrosine kinase 2 [Source:NCBI gene;Acc:396416]	-1
					FAK	GO:0005856	cytoskeleton	Any of the various filamentous elements that form the internal framework of cells, and typically remain after treatment of the cells with mild detergent to remove membrane constituents and soluble components of the cytoplasm. The term embraces intermediate filaments, microfilaments, microtubules, the microtrabecular lattice, and other structures characterized by a polymeric filamentous nature and…	IEA	cellular_component	protein_coding	protein tyrosine kinase 2 [Source:NCBI gene;Acc:396416]	-1
						GO:0004672	protein kinase activity	Catalysis of the phosphorylation of an amino acid residue in a protein, usually according to the reaction: a protein + ATP = a phosphoprotein + ADP.	IEA	molecular_function	protein_coding	protein tyrosine kinase 2 [Source:NCBI gene;Acc:396416]	-1
						GO:0005524	ATP binding	Binding to ATP, adenosine 5'-triphosphate, a universally important coenzyme and enzyme regulator.	IEA	molecular_function	protein_coding	protein tyrosine kinase 2 [Source:NCBI gene;Acc:396416]	-1
					FRNK	GO:0005856	cytoskeleton	Any of the various filamentous elements that form the internal framework of cells, and typically remain after treatment of the cells with mild detergent to remove membrane constituents and soluble components of the cytoplasm. The term embraces intermediate filaments, microfilaments, microtubules, the microtrabecular lattice, and other structures characterized by a polymeric filamentous nature and…	IEA	cellular_component	protein_coding	protein tyrosine kinase 2 [Source:NCBI gene;Acc:396416]	-1
						GO:0004672	protein kinase activity	Catalysis of the phosphorylation of an amino acid residue in a protein, usually according to the reaction: a protein + ATP = a phosphoprotein + ADP.	IEA	molecular_function	protein_coding	protein tyrosine kinase 2 [Source:NCBI gene;Acc:396416]	-1
						GO:0005524	ATP binding	Binding to ATP, adenosine 5'-triphosphate, a universally important coenzyme and enzyme regulator.	IEA	molecular_function	protein_coding	protein tyrosine kinase 2 [Source:NCBI gene;Acc:396416]	-1
					p125FAK	GO:0005856	cytoskeleton	Any of the various filamentous elements that form the internal framework of cells, and typically remain after treatment of the cells with mild detergent to remove membrane constituents and soluble components of the cytoplasm. The term embraces intermediate filaments, microfilaments, microtubules, the microtrabecular lattice, and other structures characterized by a polymeric filamentous nature and…	IEA	cellular_component	protein_coding	protein tyrosine kinase 2 [Source:NCBI gene;Acc:396416]	-1
						GO:0004672	protein kinase activity	Catalysis of the phosphorylation of an amino acid residue in a protein, usually according to the reaction: a protein + ATP = a phosphoprotein + ADP.	IEA	molecular_function	protein_coding	protein tyrosine kinase 2 [Source:NCBI gene;Acc:396416]	-1
						GO:0005524	ATP binding	Binding to ATP, adenosine 5'-triphosphate, a universally important coenzyme and enzyme regulator.	IEA	molecular_function	protein_coding	protein tyrosine kinase 2 [Source:NCBI gene;Acc:396416]	-1
					FAK	GO:0000166	nucleotide binding	Binding to a nucleotide, any compound consisting of a nucleoside that is esterified with (ortho)phosphate or an oligophosphate at any hydroxyl group on the ribose or deoxyribose.	IEA	molecular_function	protein_coding	protein tyrosine kinase 2 [Source:NCBI gene;Acc:396416]	-1
						GO:0016301	kinase activity	Catalysis of the transfer of a phosphate group, usually from ATP, to a substrate molecule.	IEA	molecular_function	protein_coding	protein tyrosine kinase 2 [Source:NCBI gene;Acc:396416]	-1
						GO:0016740	transferase activity	Catalysis of the transfer of a group, e.g. a methyl group, glycosyl group, acyl group, phosphorus-containing, or other groups, from one compound (generally regarded as the donor) to another compound (generally regarded as the acceptor). Transferase is the systematic name for any enzyme of EC class 2.	IEA	molecular_function	protein_coding	protein tyrosine kinase 2 [Source:NCBI gene;Acc:396416]	-1
						GO:0016310	phosphorylation	The process of introducing a phosphate group into a molecule, usually with the formation of a phosphoric ester, a phosphoric anhydride or a phosphoric amide.	IEA	biological_process	protein_coding	protein tyrosine kinase 2 [Source:NCBI gene;Acc:396416]	-1
						GO:0016020	membrane	A lipid bilayer along with all the proteins and protein complexes embedded in it an attached to it.	IEA	cellular_component	protein_coding	protein tyrosine kinase 2 [Source:NCBI gene;Acc:396416]	-1
						GO:0004715	non-membrane spanning protein tyrosine kinase activity	Catalysis of the reaction: ATP + protein L-tyrosine = ADP + protein L-tyrosine phosphate by a non-membrane spanning protein.	IEA	molecular_function	protein_coding	protein tyrosine kinase 2 [Source:NCBI gene;Acc:396416]	-1
						GO:0005634	nucleus	A membrane-bounded organelle of eukaryotic cells in which chromosomes are housed and replicated. In most cells, the nucleus contains all of the cell's chromosomes except the organellar chromosomes, and is the site of RNA synthesis and processing. In some species, or in specialized cell types, RNA metabolism or DNA replication may be absent.	IEA	cellular_component	protein_coding	protein tyrosine kinase 2 [Source:NCBI gene;Acc:396416]	-1
						GO:0005102	signaling receptor binding	Binding to one or more specific sites on a receptor molecule, a macromolecule that undergoes combination with a hormone, neurotransmitter, drug or intracellular messenger to initiate a change in cell function.	IBA	molecular_function	protein_coding	protein tyrosine kinase 2 [Source:NCBI gene;Acc:396416]	-1
						GO:0045087	innate immune response	Innate immune responses are defense responses mediated by germline encoded components that directly recognize components of potential pathogens.	IBA	biological_process	protein_coding	protein tyrosine kinase 2 [Source:NCBI gene;Acc:396416]	-1
						GO:0007169	transmembrane receptor protein tyrosine kinase signaling pathway	A series of molecular signals initiated by the binding of an extracellular ligand to a receptor on the surface of the target cell where the receptor possesses tyrosine kinase activity, and ending with regulation of a downstream cellular process, e.g. transcription.	IBA	biological_process	protein_coding	protein tyrosine kinase 2 [Source:NCBI gene;Acc:396416]	-1
						GO:0005886	plasma membrane	The membrane surrounding a cell that separates the cell from its external environment. It consists of a phospholipid bilayer and associated proteins.	IEA	cellular_component	protein_coding	protein tyrosine kinase 2 [Source:NCBI gene;Acc:396416]	-1
						GO:0005737	cytoplasm	The contents of a cell excluding the plasma membrane and nucleus, but including other subcellular structures.	IEA	cellular_component	protein_coding	protein tyrosine kinase 2 [Source:NCBI gene;Acc:396416]	-1
						GO:0018108	peptidyl-tyrosine phosphorylation	The phosphorylation of peptidyl-tyrosine to form peptidyl-O4'-phospho-L-tyrosine.	IEA	biological_process	protein_coding	protein tyrosine kinase 2 [Source:NCBI gene;Acc:396416]	-1
						GO:0006468	protein phosphorylation	The process of introducing a phosphate group on to a protein.	IBA	biological_process	protein_coding	protein tyrosine kinase 2 [Source:NCBI gene;Acc:396416]	-1
						GO:0030054	cell junction	A cellular component that forms a specialized region of connection between two or more cells, or between a cell and the extracellular matrix, or between two membrane-bound components of a cell, such as flagella.	IEA	cellular_component	protein_coding	protein tyrosine kinase 2 [Source:NCBI gene;Acc:396416]	-1
						GO:0030154	cell differentiation	The process in which relatively unspecialized cells, e.g. embryonic or regenerative cells, acquire specialized structural and/or functional features that characterize the cells, tissues, or organs of the mature organism or some other relatively stable phase of the organism's life history. Differentiation includes the processes involved in commitment of a cell to a specific fate and its subsequent…	IBA	biological_process	protein_coding	protein tyrosine kinase 2 [Source:NCBI gene;Acc:396416]	-1
						GO:0043197	dendritic spine	A small, membranous protrusion from a dendrite that forms a postsynaptic compartment, typically receiving input from a single presynapse. They function as partially isolated biochemical and an electrical compartments. Spine morphology is variable:they can be thin, stubby, mushroom, or branched, with a continuum of intermediate morphologies. They typically terminate in a bulb shape, linked to the …	IBA	cellular_component	protein_coding	protein tyrosine kinase 2 [Source:NCBI gene;Acc:396416]	-1
						GO:0001525	angiogenesis	Blood vessel formation when new vessels emerge from the proliferation of pre-existing blood vessels.	IBA	biological_process	protein_coding	protein tyrosine kinase 2 [Source:NCBI gene;Acc:396416]	-1
						GO:0008284	positive regulation of cell population proliferation	Any process that activates or increases the rate or extent of cell proliferation.	IBA	biological_process	protein_coding	protein tyrosine kinase 2 [Source:NCBI gene;Acc:396416]	-1
						GO:0008284	positive regulation of cell population proliferation	Any process that activates or increases the rate or extent of cell proliferation.	IMP	biological_process	protein_coding	protein tyrosine kinase 2 [Source:NCBI gene;Acc:396416]	-1
						GO:0030335	positive regulation of cell migration	Any process that activates or increases the frequency, rate or extent of cell migration.	IBA	biological_process	protein_coding	protein tyrosine kinase 2 [Source:NCBI gene;Acc:396416]	-1
						GO:0007173	epidermal growth factor receptor signaling pathway	A series of molecular signals initiated by binding of a ligand to the tyrosine kinase receptor EGFR (ERBB1) on the surface of a cell. The pathway ends with regulation of a downstream cellular process, e.g. transcription.	IBA	biological_process	protein_coding	protein tyrosine kinase 2 [Source:NCBI gene;Acc:396416]	-1
						GO:0005815	microtubule organizing center	An intracellular structure that can catalyze gamma-tubulin-dependent microtubule nucleation and that can anchor microtubules by interacting with their minus ends, plus ends or sides.	IEA	cellular_component	protein_coding	protein tyrosine kinase 2 [Source:NCBI gene;Acc:396416]	-1
						GO:0048471	perinuclear region of cytoplasm	Cytoplasm situated near, or occurring around, the nucleus.	IEA	cellular_component	protein_coding	protein tyrosine kinase 2 [Source:NCBI gene;Acc:396416]	-1
						GO:0005925	focal adhesion	A cell-substrate junction that anchors the cell to the extracellular matrix and that forms a point of termination of actin filaments. In insects focal adhesion has also been referred to as hemi-adherens junction (HAJ).	IBA	cellular_component	protein_coding	protein tyrosine kinase 2 [Source:NCBI gene;Acc:396416]	-1
						GO:0006508	proteolysis	The hydrolysis of proteins into smaller polypeptides and/or amino acids by cleavage of their peptide bonds.	IEA	biological_process	protein_coding	protein tyrosine kinase 2 [Source:NCBI gene;Acc:396416]	-1
						GO:0031234	extrinsic component of cytoplasmic side of plasma membrane	The component of a plasma membrane consisting of gene products and protein complexes that are loosely bound to its cytoplasmic surface, but not integrated into the hydrophobic region.	IBA	cellular_component	protein_coding	protein tyrosine kinase 2 [Source:NCBI gene;Acc:396416]	-1
						GO:0004715	non-membrane spanning protein tyrosine kinase activity	Catalysis of the reaction: ATP + protein L-tyrosine = ADP + protein L-tyrosine phosphate by a non-membrane spanning protein.	IBA	molecular_function	protein_coding	protein tyrosine kinase 2 [Source:NCBI gene;Acc:396416]	-1
						GO:0005737	cytoplasm	The contents of a cell excluding the plasma membrane and nucleus, but including other subcellular structures.	IDA	cellular_component	protein_coding	protein tyrosine kinase 2 [Source:NCBI gene;Acc:396416]	-1
						GO:0042995	cell projection	A prolongation or process extending from a cell, e.g. a flagellum or axon.	IEA	cellular_component	protein_coding	protein tyrosine kinase 2 [Source:NCBI gene;Acc:396416]	-1
						GO:0036064	ciliary basal body	A membrane-tethered, short cylindrical array of microtubules and associated proteins found at the base of a eukaryotic cilium (also called flagellum) that is similar in structure to a centriole and derives from it. The cilium basal body is the site of assembly and remodelling of the cilium and serves as a nucleation site for axoneme growth. As well as anchoring the cilium, it is thought to provid…	ISS	cellular_component	protein_coding	protein tyrosine kinase 2 [Source:NCBI gene;Acc:396416]	-1
						GO:0001525	angiogenesis	Blood vessel formation when new vessels emerge from the proliferation of pre-existing blood vessels.	IEA	biological_process	protein_coding	protein tyrosine kinase 2 [Source:NCBI gene;Acc:396416]	-1
						GO:0005515	protein binding	Binding to a protein.	IPI	molecular_function	protein_coding	protein tyrosine kinase 2 [Source:NCBI gene;Acc:396416]	-1
						GO:0030155	regulation of cell adhesion	Any process that modulates the frequency, rate or extent of attachment of a cell to another cell or to the extracellular matrix.	IBA	biological_process	protein_coding	protein tyrosine kinase 2 [Source:NCBI gene;Acc:396416]	-1
						GO:0004713	protein tyrosine kinase activity	Catalysis of the reaction: ATP + a protein tyrosine = ADP + protein tyrosine phosphate.	IBA	molecular_function	protein_coding	protein tyrosine kinase 2 [Source:NCBI gene;Acc:396416]	-1
						GO:0005925	focal adhesion	A cell-substrate junction that anchors the cell to the extracellular matrix and that forms a point of termination of actin filaments. In insects focal adhesion has also been referred to as hemi-adherens junction (HAJ).	IDA	cellular_component	protein_coding	protein tyrosine kinase 2 [Source:NCBI gene;Acc:396416]	-1
						GO:0005925	focal adhesion	A cell-substrate junction that anchors the cell to the extracellular matrix and that forms a point of termination of actin filaments. In insects focal adhesion has also been referred to as hemi-adherens junction (HAJ).	IMP	cellular_component	protein_coding	protein tyrosine kinase 2 [Source:NCBI gene;Acc:396416]	-1
						GO:0004713	protein tyrosine kinase activity	Catalysis of the reaction: ATP + a protein tyrosine = ADP + protein tyrosine phosphate.	IDA	molecular_function	protein_coding	protein tyrosine kinase 2 [Source:NCBI gene;Acc:396416]	-1
						GO:0004713	protein tyrosine kinase activity	Catalysis of the reaction: ATP + a protein tyrosine = ADP + protein tyrosine phosphate.	IMP	molecular_function	protein_coding	protein tyrosine kinase 2 [Source:NCBI gene;Acc:396416]	-1
						GO:0035994	response to muscle stretch	Any process that results in a change in state or activity of a cell or an organism (in terms of movement, secretion, enzyme production, gene expression, etc.) as a result of a myofibril being extended beyond its slack length.	IDA	biological_process	protein_coding	protein tyrosine kinase 2 [Source:NCBI gene;Acc:396416]	-1
						GO:0042383	sarcolemma	The outer membrane of a muscle cell, consisting of the plasma membrane, a covering basement membrane (about 100 nm thick and sometimes common to more than one fiber), and the associated loose network of collagen fibers.	IDA	cellular_component	protein_coding	protein tyrosine kinase 2 [Source:NCBI gene;Acc:396416]	-1
						GO:0044319	wound healing, spreading of cells	The migration of a cell along or through a wound gap that contributes to the reestablishment of a continuous surface.	IMP	biological_process	protein_coding	protein tyrosine kinase 2 [Source:NCBI gene;Acc:396416]	-1
						GO:0042802	identical protein binding	Binding to an identical protein or proteins.	IPI	molecular_function	protein_coding	protein tyrosine kinase 2 [Source:NCBI gene;Acc:396416]	-1
						GO:0002020	protease binding	Binding to a protease or a peptidase.	IPI	molecular_function	protein_coding	protein tyrosine kinase 2 [Source:NCBI gene;Acc:396416]	-1
						GO:0061098	positive regulation of protein tyrosine kinase activity	Any process that increases the rate, frequency, or extent of protein tyrosine kinase activity.	IMP	biological_process	protein_coding	protein tyrosine kinase 2 [Source:NCBI gene;Acc:396416]	-1
						GO:0004198	calcium-dependent cysteine-type endopeptidase activity	Catalysis of the hydrolysis of nonterminal peptide bonds in a polypeptide chain by a mechanism using a cysteine residue at the enzyme active center, and requiring the presence of calcium.	IMP	molecular_function	protein_coding	protein tyrosine kinase 2 [Source:NCBI gene;Acc:396416]	-1
						GO:0007015	actin filament organization	A process that is carried out at the cellular level which results in the assembly, arrangement of constituent parts, or disassembly of cytoskeletal structures comprising actin filaments. Includes processes that control the spatial distribution of actin filaments, such as organizing filaments into meshworks, bundles, or other structures, as by cross-linking.	IMP	biological_process	protein_coding	protein tyrosine kinase 2 [Source:NCBI gene;Acc:396416]	-1
						GO:0009268	response to pH	Any process that results in a change in state or activity of a cell or an organism (in terms of movement, secretion, enzyme production, gene expression, etc.) as a result of a pH stimulus. pH is a measure of the acidity or basicity of an aqueous solution.	IMP	biological_process	protein_coding	protein tyrosine kinase 2 [Source:NCBI gene;Acc:396416]	-1
						GO:0010812	negative regulation of cell-substrate adhesion	Any process that decreases the frequency, rate or extent of cell-substrate adhesion. Cell-substrate adhesion is the attachment of a cell to the underlying substrate via adhesion molecules.	IMP	biological_process	protein_coding	protein tyrosine kinase 2 [Source:NCBI gene;Acc:396416]	-1
						GO:0031953	negative regulation of protein autophosphorylation	Any process that stops, prevents or decreases the rate of the phosphorylation by a protein of one or more of its own residues.	IMP	biological_process	protein_coding	protein tyrosine kinase 2 [Source:NCBI gene;Acc:396416]	-1
						GO:0032092	positive regulation of protein binding	Any process that activates or increases the frequency, rate or extent of protein binding.	IMP	biological_process	protein_coding	protein tyrosine kinase 2 [Source:NCBI gene;Acc:396416]	-1
						GO:0046777	protein autophosphorylation	The phosphorylation by a protein of one or more of its own amino acid residues (cis-autophosphorylation), or residues on an identical protein (trans-autophosphorylation).	IDA	biological_process	protein_coding	protein tyrosine kinase 2 [Source:NCBI gene;Acc:396416]	-1
						GO:0051894	positive regulation of focal adhesion assembly	Any process that activates or increases the frequency, rate or extent of focal adhesion assembly, the establishment and maturation of focal adhesions.	IMP	biological_process	protein_coding	protein tyrosine kinase 2 [Source:NCBI gene;Acc:396416]	-1
						GO:0060055	angiogenesis involved in wound healing	Blood vessel formation when new vessels emerge from the proliferation of pre-existing blood vessels and contribute to the series of events that restore integrity to a damaged tissue, following an injury.	IMP	biological_process	protein_coding	protein tyrosine kinase 2 [Source:NCBI gene;Acc:396416]	-1
						GO:1904237	positive regulation of substrate-dependent cell migration, cell attachment to substrate	Any process that activates or increases the frequency, rate or extent of substrate-dependent cell migration, cell attachment to substrate.	IMP	biological_process	protein_coding	protein tyrosine kinase 2 [Source:NCBI gene;Acc:396416]	-1
						GO:2000811	negative regulation of anoikis	Any process that stops, prevents or reduces the frequency, rate or extent of anoikis.	IMP	biological_process	protein_coding	protein tyrosine kinase 2 [Source:NCBI gene;Acc:396416]	-1
						GO:0140650	radial glia-guided pyramidal neuron migration	The radial migration of a pyramidal neuron along radial glial cells.	IMP	biological_process	protein_coding	protein tyrosine kinase 2 [Source:NCBI gene;Acc:396416]	-1
						GO:0004712	protein serine/threonine/tyrosine kinase activity	Catalysis of the reactions: ATP + a protein serine = ADP + protein serine phosphate; ATP + a protein threonine = ADP + protein threonine phosphate; and ATP + a protein tyrosine = ADP + protein tyrosine phosphate.	IEA	molecular_function	protein_coding	protein tyrosine kinase 2 [Source:NCBI gene;Acc:396416]	-1
					FRNK	GO:0000166	nucleotide binding	Binding to a nucleotide, any compound consisting of a nucleoside that is esterified with (ortho)phosphate or an oligophosphate at any hydroxyl group on the ribose or deoxyribose.	IEA	molecular_function	protein_coding	protein tyrosine kinase 2 [Source:NCBI gene;Acc:396416]	-1
						GO:0016301	kinase activity	Catalysis of the transfer of a phosphate group, usually from ATP, to a substrate molecule.	IEA	molecular_function	protein_coding	protein tyrosine kinase 2 [Source:NCBI gene;Acc:396416]	-1
						GO:0016740	transferase activity	Catalysis of the transfer of a group, e.g. a methyl group, glycosyl group, acyl group, phosphorus-containing, or other groups, from one compound (generally regarded as the donor) to another compound (generally regarded as the acceptor). Transferase is the systematic name for any enzyme of EC class 2.	IEA	molecular_function	protein_coding	protein tyrosine kinase 2 [Source:NCBI gene;Acc:396416]	-1
						GO:0016310	phosphorylation	The process of introducing a phosphate group into a molecule, usually with the formation of a phosphoric ester, a phosphoric anhydride or a phosphoric amide.	IEA	biological_process	protein_coding	protein tyrosine kinase 2 [Source:NCBI gene;Acc:396416]	-1
						GO:0016020	membrane	A lipid bilayer along with all the proteins and protein complexes embedded in it an attached to it.	IEA	cellular_component	protein_coding	protein tyrosine kinase 2 [Source:NCBI gene;Acc:396416]	-1
						GO:0004715	non-membrane spanning protein tyrosine kinase activity	Catalysis of the reaction: ATP + protein L-tyrosine = ADP + protein L-tyrosine phosphate by a non-membrane spanning protein.	IEA	molecular_function	protein_coding	protein tyrosine kinase 2 [Source:NCBI gene;Acc:396416]	-1
						GO:0005634	nucleus	A membrane-bounded organelle of eukaryotic cells in which chromosomes are housed and replicated. In most cells, the nucleus contains all of the cell's chromosomes except the organellar chromosomes, and is the site of RNA synthesis and processing. In some species, or in specialized cell types, RNA metabolism or DNA replication may be absent.	IEA	cellular_component	protein_coding	protein tyrosine kinase 2 [Source:NCBI gene;Acc:396416]	-1
						GO:0005102	signaling receptor binding	Binding to one or more specific sites on a receptor molecule, a macromolecule that undergoes combination with a hormone, neurotransmitter, drug or intracellular messenger to initiate a change in cell function.	IBA	molecular_function	protein_coding	protein tyrosine kinase 2 [Source:NCBI gene;Acc:396416]	-1
						GO:0045087	innate immune response	Innate immune responses are defense responses mediated by germline encoded components that directly recognize components of potential pathogens.	IBA	biological_process	protein_coding	protein tyrosine kinase 2 [Source:NCBI gene;Acc:396416]	-1
						GO:0007169	transmembrane receptor protein tyrosine kinase signaling pathway	A series of molecular signals initiated by the binding of an extracellular ligand to a receptor on the surface of the target cell where the receptor possesses tyrosine kinase activity, and ending with regulation of a downstream cellular process, e.g. transcription.	IBA	biological_process	protein_coding	protein tyrosine kinase 2 [Source:NCBI gene;Acc:396416]	-1
						GO:0005886	plasma membrane	The membrane surrounding a cell that separates the cell from its external environment. It consists of a phospholipid bilayer and associated proteins.	IEA	cellular_component	protein_coding	protein tyrosine kinase 2 [Source:NCBI gene;Acc:396416]	-1
						GO:0005737	cytoplasm	The contents of a cell excluding the plasma membrane and nucleus, but including other subcellular structures.	IEA	cellular_component	protein_coding	protein tyrosine kinase 2 [Source:NCBI gene;Acc:396416]	-1
						GO:0018108	peptidyl-tyrosine phosphorylation	The phosphorylation of peptidyl-tyrosine to form peptidyl-O4'-phospho-L-tyrosine.	IEA	biological_process	protein_coding	protein tyrosine kinase 2 [Source:NCBI gene;Acc:396416]	-1
						GO:0006468	protein phosphorylation	The process of introducing a phosphate group on to a protein.	IBA	biological_process	protein_coding	protein tyrosine kinase 2 [Source:NCBI gene;Acc:396416]	-1
						GO:0030054	cell junction	A cellular component that forms a specialized region of connection between two or more cells, or between a cell and the extracellular matrix, or between two membrane-bound components of a cell, such as flagella.	IEA	cellular_component	protein_coding	protein tyrosine kinase 2 [Source:NCBI gene;Acc:396416]	-1
						GO:0030154	cell differentiation	The process in which relatively unspecialized cells, e.g. embryonic or regenerative cells, acquire specialized structural and/or functional features that characterize the cells, tissues, or organs of the mature organism or some other relatively stable phase of the organism's life history. Differentiation includes the processes involved in commitment of a cell to a specific fate and its subsequent…	IBA	biological_process	protein_coding	protein tyrosine kinase 2 [Source:NCBI gene;Acc:396416]	-1
						GO:0043197	dendritic spine	A small, membranous protrusion from a dendrite that forms a postsynaptic compartment, typically receiving input from a single presynapse. They function as partially isolated biochemical and an electrical compartments. Spine morphology is variable:they can be thin, stubby, mushroom, or branched, with a continuum of intermediate morphologies. They typically terminate in a bulb shape, linked to the …	IBA	cellular_component	protein_coding	protein tyrosine kinase 2 [Source:NCBI gene;Acc:396416]	-1
						GO:0001525	angiogenesis	Blood vessel formation when new vessels emerge from the proliferation of pre-existing blood vessels.	IBA	biological_process	protein_coding	protein tyrosine kinase 2 [Source:NCBI gene;Acc:396416]	-1
						GO:0008284	positive regulation of cell population proliferation	Any process that activates or increases the rate or extent of cell proliferation.	IBA	biological_process	protein_coding	protein tyrosine kinase 2 [Source:NCBI gene;Acc:396416]	-1
						GO:0008284	positive regulation of cell population proliferation	Any process that activates or increases the rate or extent of cell proliferation.	IMP	biological_process	protein_coding	protein tyrosine kinase 2 [Source:NCBI gene;Acc:396416]	-1
						GO:0030335	positive regulation of cell migration	Any process that activates or increases the frequency, rate or extent of cell migration.	IBA	biological_process	protein_coding	protein tyrosine kinase 2 [Source:NCBI gene;Acc:396416]	-1
						GO:0007173	epidermal growth factor receptor signaling pathway	A series of molecular signals initiated by binding of a ligand to the tyrosine kinase receptor EGFR (ERBB1) on the surface of a cell. The pathway ends with regulation of a downstream cellular process, e.g. transcription.	IBA	biological_process	protein_coding	protein tyrosine kinase 2 [Source:NCBI gene;Acc:396416]	-1
						GO:0005815	microtubule organizing center	An intracellular structure that can catalyze gamma-tubulin-dependent microtubule nucleation and that can anchor microtubules by interacting with their minus ends, plus ends or sides.	IEA	cellular_component	protein_coding	protein tyrosine kinase 2 [Source:NCBI gene;Acc:396416]	-1
						GO:0048471	perinuclear region of cytoplasm	Cytoplasm situated near, or occurring around, the nucleus.	IEA	cellular_component	protein_coding	protein tyrosine kinase 2 [Source:NCBI gene;Acc:396416]	-1
						GO:0005925	focal adhesion	A cell-substrate junction that anchors the cell to the extracellular matrix and that forms a point of termination of actin filaments. In insects focal adhesion has also been referred to as hemi-adherens junction (HAJ).	IBA	cellular_component	protein_coding	protein tyrosine kinase 2 [Source:NCBI gene;Acc:396416]	-1
						GO:0006508	proteolysis	The hydrolysis of proteins into smaller polypeptides and/or amino acids by cleavage of their peptide bonds.	IEA	biological_process	protein_coding	protein tyrosine kinase 2 [Source:NCBI gene;Acc:396416]	-1
						GO:0031234	extrinsic component of cytoplasmic side of plasma membrane	The component of a plasma membrane consisting of gene products and protein complexes that are loosely bound to its cytoplasmic surface, but not integrated into the hydrophobic region.	IBA	cellular_component	protein_coding	protein tyrosine kinase 2 [Source:NCBI gene;Acc:396416]	-1
						GO:0004715	non-membrane spanning protein tyrosine kinase activity	Catalysis of the reaction: ATP + protein L-tyrosine = ADP + protein L-tyrosine phosphate by a non-membrane spanning protein.	IBA	molecular_function	protein_coding	protein tyrosine kinase 2 [Source:NCBI gene;Acc:396416]	-1
						GO:0005737	cytoplasm	The contents of a cell excluding the plasma membrane and nucleus, but including other subcellular structures.	IDA	cellular_component	protein_coding	protein tyrosine kinase 2 [Source:NCBI gene;Acc:396416]	-1
						GO:0042995	cell projection	A prolongation or process extending from a cell, e.g. a flagellum or axon.	IEA	cellular_component	protein_coding	protein tyrosine kinase 2 [Source:NCBI gene;Acc:396416]	-1
						GO:0036064	ciliary basal body	A membrane-tethered, short cylindrical array of microtubules and associated proteins found at the base of a eukaryotic cilium (also called flagellum) that is similar in structure to a centriole and derives from it. The cilium basal body is the site of assembly and remodelling of the cilium and serves as a nucleation site for axoneme growth. As well as anchoring the cilium, it is thought to provid…	ISS	cellular_component	protein_coding	protein tyrosine kinase 2 [Source:NCBI gene;Acc:396416]	-1
						GO:0001525	angiogenesis	Blood vessel formation when new vessels emerge from the proliferation of pre-existing blood vessels.	IEA	biological_process	protein_coding	protein tyrosine kinase 2 [Source:NCBI gene;Acc:396416]	-1
						GO:0005515	protein binding	Binding to a protein.	IPI	molecular_function	protein_coding	protein tyrosine kinase 2 [Source:NCBI gene;Acc:396416]	-1
						GO:0030155	regulation of cell adhesion	Any process that modulates the frequency, rate or extent of attachment of a cell to another cell or to the extracellular matrix.	IBA	biological_process	protein_coding	protein tyrosine kinase 2 [Source:NCBI gene;Acc:396416]	-1
						GO:0004713	protein tyrosine kinase activity	Catalysis of the reaction: ATP + a protein tyrosine = ADP + protein tyrosine phosphate.	IBA	molecular_function	protein_coding	protein tyrosine kinase 2 [Source:NCBI gene;Acc:396416]	-1
						GO:0005925	focal adhesion	A cell-substrate junction that anchors the cell to the extracellular matrix and that forms a point of termination of actin filaments. In insects focal adhesion has also been referred to as hemi-adherens junction (HAJ).	IDA	cellular_component	protein_coding	protein tyrosine kinase 2 [Source:NCBI gene;Acc:396416]	-1
						GO:0005925	focal adhesion	A cell-substrate junction that anchors the cell to the extracellular matrix and that forms a point of termination of actin filaments. In insects focal adhesion has also been referred to as hemi-adherens junction (HAJ).	IMP	cellular_component	protein_coding	protein tyrosine kinase 2 [Source:NCBI gene;Acc:396416]	-1
						GO:0004713	protein tyrosine kinase activity	Catalysis of the reaction: ATP + a protein tyrosine = ADP + protein tyrosine phosphate.	IDA	molecular_function	protein_coding	protein tyrosine kinase 2 [Source:NCBI gene;Acc:396416]	-1
						GO:0004713	protein tyrosine kinase activity	Catalysis of the reaction: ATP + a protein tyrosine = ADP + protein tyrosine phosphate.	IMP	molecular_function	protein_coding	protein tyrosine kinase 2 [Source:NCBI gene;Acc:396416]	-1
						GO:0035994	response to muscle stretch	Any process that results in a change in state or activity of a cell or an organism (in terms of movement, secretion, enzyme production, gene expression, etc.) as a result of a myofibril being extended beyond its slack length.	IDA	biological_process	protein_coding	protein tyrosine kinase 2 [Source:NCBI gene;Acc:396416]	-1
						GO:0042383	sarcolemma	The outer membrane of a muscle cell, consisting of the plasma membrane, a covering basement membrane (about 100 nm thick and sometimes common to more than one fiber), and the associated loose network of collagen fibers.	IDA	cellular_component	protein_coding	protein tyrosine kinase 2 [Source:NCBI gene;Acc:396416]	-1
						GO:0044319	wound healing, spreading of cells	The migration of a cell along or through a wound gap that contributes to the reestablishment of a continuous surface.	IMP	biological_process	protein_coding	protein tyrosine kinase 2 [Source:NCBI gene;Acc:396416]	-1
						GO:0042802	identical protein binding	Binding to an identical protein or proteins.	IPI	molecular_function	protein_coding	protein tyrosine kinase 2 [Source:NCBI gene;Acc:396416]	-1
						GO:0002020	protease binding	Binding to a protease or a peptidase.	IPI	molecular_function	protein_coding	protein tyrosine kinase 2 [Source:NCBI gene;Acc:396416]	-1
						GO:0061098	positive regulation of protein tyrosine kinase activity	Any process that increases the rate, frequency, or extent of protein tyrosine kinase activity.	IMP	biological_process	protein_coding	protein tyrosine kinase 2 [Source:NCBI gene;Acc:396416]	-1
						GO:0004198	calcium-dependent cysteine-type endopeptidase activity	Catalysis of the hydrolysis of nonterminal peptide bonds in a polypeptide chain by a mechanism using a cysteine residue at the enzyme active center, and requiring the presence of calcium.	IMP	molecular_function	protein_coding	protein tyrosine kinase 2 [Source:NCBI gene;Acc:396416]	-1
						GO:0007015	actin filament organization	A process that is carried out at the cellular level which results in the assembly, arrangement of constituent parts, or disassembly of cytoskeletal structures comprising actin filaments. Includes processes that control the spatial distribution of actin filaments, such as organizing filaments into meshworks, bundles, or other structures, as by cross-linking.	IMP	biological_process	protein_coding	protein tyrosine kinase 2 [Source:NCBI gene;Acc:396416]	-1
						GO:0009268	response to pH	Any process that results in a change in state or activity of a cell or an organism (in terms of movement, secretion, enzyme production, gene expression, etc.) as a result of a pH stimulus. pH is a measure of the acidity or basicity of an aqueous solution.	IMP	biological_process	protein_coding	protein tyrosine kinase 2 [Source:NCBI gene;Acc:396416]	-1
						GO:0010812	negative regulation of cell-substrate adhesion	Any process that decreases the frequency, rate or extent of cell-substrate adhesion. Cell-substrate adhesion is the attachment of a cell to the underlying substrate via adhesion molecules.	IMP	biological_process	protein_coding	protein tyrosine kinase 2 [Source:NCBI gene;Acc:396416]	-1
						GO:0031953	negative regulation of protein autophosphorylation	Any process that stops, prevents or decreases the rate of the phosphorylation by a protein of one or more of its own residues.	IMP	biological_process	protein_coding	protein tyrosine kinase 2 [Source:NCBI gene;Acc:396416]	-1
						GO:0032092	positive regulation of protein binding	Any process that activates or increases the frequency, rate or extent of protein binding.	IMP	biological_process	protein_coding	protein tyrosine kinase 2 [Source:NCBI gene;Acc:396416]	-1
						GO:0046777	protein autophosphorylation	The phosphorylation by a protein of one or more of its own amino acid residues (cis-autophosphorylation), or residues on an identical protein (trans-autophosphorylation).	IDA	biological_process	protein_coding	protein tyrosine kinase 2 [Source:NCBI gene;Acc:396416]	-1
						GO:0051894	positive regulation of focal adhesion assembly	Any process that activates or increases the frequency, rate or extent of focal adhesion assembly, the establishment and maturation of focal adhesions.	IMP	biological_process	protein_coding	protein tyrosine kinase 2 [Source:NCBI gene;Acc:396416]	-1
						GO:0060055	angiogenesis involved in wound healing	Blood vessel formation when new vessels emerge from the proliferation of pre-existing blood vessels and contribute to the series of events that restore integrity to a damaged tissue, following an injury.	IMP	biological_process	protein_coding	protein tyrosine kinase 2 [Source:NCBI gene;Acc:396416]	-1
						GO:1904237	positive regulation of substrate-dependent cell migration, cell attachment to substrate	Any process that activates or increases the frequency, rate or extent of substrate-dependent cell migration, cell attachment to substrate.	IMP	biological_process	protein_coding	protein tyrosine kinase 2 [Source:NCBI gene;Acc:396416]	-1
						GO:2000811	negative regulation of anoikis	Any process that stops, prevents or reduces the frequency, rate or extent of anoikis.	IMP	biological_process	protein_coding	protein tyrosine kinase 2 [Source:NCBI gene;Acc:396416]	-1
						GO:0140650	radial glia-guided pyramidal neuron migration	The radial migration of a pyramidal neuron along radial glial cells.	IMP	biological_process	protein_coding	protein tyrosine kinase 2 [Source:NCBI gene;Acc:396416]	-1
						GO:0004712	protein serine/threonine/tyrosine kinase activity	Catalysis of the reactions: ATP + a protein serine = ADP + protein serine phosphate; ATP + a protein threonine = ADP + protein threonine phosphate; and ATP + a protein tyrosine = ADP + protein tyrosine phosphate.	IEA	molecular_function	protein_coding	protein tyrosine kinase 2 [Source:NCBI gene;Acc:396416]	-1
					p125FAK	GO:0000166	nucleotide binding	Binding to a nucleotide, any compound consisting of a nucleoside that is esterified with (ortho)phosphate or an oligophosphate at any hydroxyl group on the ribose or deoxyribose.	IEA	molecular_function	protein_coding	protein tyrosine kinase 2 [Source:NCBI gene;Acc:396416]	-1
						GO:0016301	kinase activity	Catalysis of the transfer of a phosphate group, usually from ATP, to a substrate molecule.	IEA	molecular_function	protein_coding	protein tyrosine kinase 2 [Source:NCBI gene;Acc:396416]	-1
						GO:0016740	transferase activity	Catalysis of the transfer of a group, e.g. a methyl group, glycosyl group, acyl group, phosphorus-containing, or other groups, from one compound (generally regarded as the donor) to another compound (generally regarded as the acceptor). Transferase is the systematic name for any enzyme of EC class 2.	IEA	molecular_function	protein_coding	protein tyrosine kinase 2 [Source:NCBI gene;Acc:396416]	-1
						GO:0016310	phosphorylation	The process of introducing a phosphate group into a molecule, usually with the formation of a phosphoric ester, a phosphoric anhydride or a phosphoric amide.	IEA	biological_process	protein_coding	protein tyrosine kinase 2 [Source:NCBI gene;Acc:396416]	-1
						GO:0016020	membrane	A lipid bilayer along with all the proteins and protein complexes embedded in it an attached to it.	IEA	cellular_component	protein_coding	protein tyrosine kinase 2 [Source:NCBI gene;Acc:396416]	-1
						GO:0004715	non-membrane spanning protein tyrosine kinase activity	Catalysis of the reaction: ATP + protein L-tyrosine = ADP + protein L-tyrosine phosphate by a non-membrane spanning protein.	IEA	molecular_function	protein_coding	protein tyrosine kinase 2 [Source:NCBI gene;Acc:396416]	-1
						GO:0005634	nucleus	A membrane-bounded organelle of eukaryotic cells in which chromosomes are housed and replicated. In most cells, the nucleus contains all of the cell's chromosomes except the organellar chromosomes, and is the site of RNA synthesis and processing. In some species, or in specialized cell types, RNA metabolism or DNA replication may be absent.	IEA	cellular_component	protein_coding	protein tyrosine kinase 2 [Source:NCBI gene;Acc:396416]	-1
						GO:0005102	signaling receptor binding	Binding to one or more specific sites on a receptor molecule, a macromolecule that undergoes combination with a hormone, neurotransmitter, drug or intracellular messenger to initiate a change in cell function.	IBA	molecular_function	protein_coding	protein tyrosine kinase 2 [Source:NCBI gene;Acc:396416]	-1
						GO:0045087	innate immune response	Innate immune responses are defense responses mediated by germline encoded components that directly recognize components of potential pathogens.	IBA	biological_process	protein_coding	protein tyrosine kinase 2 [Source:NCBI gene;Acc:396416]	-1
						GO:0007169	transmembrane receptor protein tyrosine kinase signaling pathway	A series of molecular signals initiated by the binding of an extracellular ligand to a receptor on the surface of the target cell where the receptor possesses tyrosine kinase activity, and ending with regulation of a downstream cellular process, e.g. transcription.	IBA	biological_process	protein_coding	protein tyrosine kinase 2 [Source:NCBI gene;Acc:396416]	-1
						GO:0005886	plasma membrane	The membrane surrounding a cell that separates the cell from its external environment. It consists of a phospholipid bilayer and associated proteins.	IEA	cellular_component	protein_coding	protein tyrosine kinase 2 [Source:NCBI gene;Acc:396416]	-1
						GO:0005737	cytoplasm	The contents of a cell excluding the plasma membrane and nucleus, but including other subcellular structures.	IEA	cellular_component	protein_coding	protein tyrosine kinase 2 [Source:NCBI gene;Acc:396416]	-1
						GO:0018108	peptidyl-tyrosine phosphorylation	The phosphorylation of peptidyl-tyrosine to form peptidyl-O4'-phospho-L-tyrosine.	IEA	biological_process	protein_coding	protein tyrosine kinase 2 [Source:NCBI gene;Acc:396416]	-1
						GO:0006468	protein phosphorylation	The process of introducing a phosphate group on to a protein.	IBA	biological_process	protein_coding	protein tyrosine kinase 2 [Source:NCBI gene;Acc:396416]	-1
						GO:0030054	cell junction	A cellular component that forms a specialized region of connection between two or more cells, or between a cell and the extracellular matrix, or between two membrane-bound components of a cell, such as flagella.	IEA	cellular_component	protein_coding	protein tyrosine kinase 2 [Source:NCBI gene;Acc:396416]	-1
						GO:0030154	cell differentiation	The process in which relatively unspecialized cells, e.g. embryonic or regenerative cells, acquire specialized structural and/or functional features that characterize the cells, tissues, or organs of the mature organism or some other relatively stable phase of the organism's life history. Differentiation includes the processes involved in commitment of a cell to a specific fate and its subsequent…	IBA	biological_process	protein_coding	protein tyrosine kinase 2 [Source:NCBI gene;Acc:396416]	-1
						GO:0043197	dendritic spine	A small, membranous protrusion from a dendrite that forms a postsynaptic compartment, typically receiving input from a single presynapse. They function as partially isolated biochemical and an electrical compartments. Spine morphology is variable:they can be thin, stubby, mushroom, or branched, with a continuum of intermediate morphologies. They typically terminate in a bulb shape, linked to the …	IBA	cellular_component	protein_coding	protein tyrosine kinase 2 [Source:NCBI gene;Acc:396416]	-1
						GO:0001525	angiogenesis	Blood vessel formation when new vessels emerge from the proliferation of pre-existing blood vessels.	IBA	biological_process	protein_coding	protein tyrosine kinase 2 [Source:NCBI gene;Acc:396416]	-1
						GO:0008284	positive regulation of cell population proliferation	Any process that activates or increases the rate or extent of cell proliferation.	IBA	biological_process	protein_coding	protein tyrosine kinase 2 [Source:NCBI gene;Acc:396416]	-1
						GO:0008284	positive regulation of cell population proliferation	Any process that activates or increases the rate or extent of cell proliferation.	IMP	biological_process	protein_coding	protein tyrosine kinase 2 [Source:NCBI gene;Acc:396416]	-1
						GO:0030335	positive regulation of cell migration	Any process that activates or increases the frequency, rate or extent of cell migration.	IBA	biological_process	protein_coding	protein tyrosine kinase 2 [Source:NCBI gene;Acc:396416]	-1
						GO:0007173	epidermal growth factor receptor signaling pathway	A series of molecular signals initiated by binding of a ligand to the tyrosine kinase receptor EGFR (ERBB1) on the surface of a cell. The pathway ends with regulation of a downstream cellular process, e.g. transcription.	IBA	biological_process	protein_coding	protein tyrosine kinase 2 [Source:NCBI gene;Acc:396416]	-1
						GO:0005815	microtubule organizing center	An intracellular structure that can catalyze gamma-tubulin-dependent microtubule nucleation and that can anchor microtubules by interacting with their minus ends, plus ends or sides.	IEA	cellular_component	protein_coding	protein tyrosine kinase 2 [Source:NCBI gene;Acc:396416]	-1
						GO:0048471	perinuclear region of cytoplasm	Cytoplasm situated near, or occurring around, the nucleus.	IEA	cellular_component	protein_coding	protein tyrosine kinase 2 [Source:NCBI gene;Acc:396416]	-1
						GO:0005925	focal adhesion	A cell-substrate junction that anchors the cell to the extracellular matrix and that forms a point of termination of actin filaments. In insects focal adhesion has also been referred to as hemi-adherens junction (HAJ).	IBA	cellular_component	protein_coding	protein tyrosine kinase 2 [Source:NCBI gene;Acc:396416]	-1
						GO:0006508	proteolysis	The hydrolysis of proteins into smaller polypeptides and/or amino acids by cleavage of their peptide bonds.	IEA	biological_process	protein_coding	protein tyrosine kinase 2 [Source:NCBI gene;Acc:396416]	-1
						GO:0031234	extrinsic component of cytoplasmic side of plasma membrane	The component of a plasma membrane consisting of gene products and protein complexes that are loosely bound to its cytoplasmic surface, but not integrated into the hydrophobic region.	IBA	cellular_component	protein_coding	protein tyrosine kinase 2 [Source:NCBI gene;Acc:396416]	-1
						GO:0004715	non-membrane spanning protein tyrosine kinase activity	Catalysis of the reaction: ATP + protein L-tyrosine = ADP + protein L-tyrosine phosphate by a non-membrane spanning protein.	IBA	molecular_function	protein_coding	protein tyrosine kinase 2 [Source:NCBI gene;Acc:396416]	-1
						GO:0005737	cytoplasm	The contents of a cell excluding the plasma membrane and nucleus, but including other subcellular structures.	IDA	cellular_component	protein_coding	protein tyrosine kinase 2 [Source:NCBI gene;Acc:396416]	-1
						GO:0042995	cell projection	A prolongation or process extending from a cell, e.g. a flagellum or axon.	IEA	cellular_component	protein_coding	protein tyrosine kinase 2 [Source:NCBI gene;Acc:396416]	-1
						GO:0036064	ciliary basal body	A membrane-tethered, short cylindrical array of microtubules and associated proteins found at the base of a eukaryotic cilium (also called flagellum) that is similar in structure to a centriole and derives from it. The cilium basal body is the site of assembly and remodelling of the cilium and serves as a nucleation site for axoneme growth. As well as anchoring the cilium, it is thought to provid…	ISS	cellular_component	protein_coding	protein tyrosine kinase 2 [Source:NCBI gene;Acc:396416]	-1
						GO:0001525	angiogenesis	Blood vessel formation when new vessels emerge from the proliferation of pre-existing blood vessels.	IEA	biological_process	protein_coding	protein tyrosine kinase 2 [Source:NCBI gene;Acc:396416]	-1
						GO:0005515	protein binding	Binding to a protein.	IPI	molecular_function	protein_coding	protein tyrosine kinase 2 [Source:NCBI gene;Acc:396416]	-1
						GO:0030155	regulation of cell adhesion	Any process that modulates the frequency, rate or extent of attachment of a cell to another cell or to the extracellular matrix.	IBA	biological_process	protein_coding	protein tyrosine kinase 2 [Source:NCBI gene;Acc:396416]	-1
						GO:0004713	protein tyrosine kinase activity	Catalysis of the reaction: ATP + a protein tyrosine = ADP + protein tyrosine phosphate.	IBA	molecular_function	protein_coding	protein tyrosine kinase 2 [Source:NCBI gene;Acc:396416]	-1
						GO:0005925	focal adhesion	A cell-substrate junction that anchors the cell to the extracellular matrix and that forms a point of termination of actin filaments. In insects focal adhesion has also been referred to as hemi-adherens junction (HAJ).	IDA	cellular_component	protein_coding	protein tyrosine kinase 2 [Source:NCBI gene;Acc:396416]	-1
						GO:0005925	focal adhesion	A cell-substrate junction that anchors the cell to the extracellular matrix and that forms a point of termination of actin filaments. In insects focal adhesion has also been referred to as hemi-adherens junction (HAJ).	IMP	cellular_component	protein_coding	protein tyrosine kinase 2 [Source:NCBI gene;Acc:396416]	-1
						GO:0004713	protein tyrosine kinase activity	Catalysis of the reaction: ATP + a protein tyrosine = ADP + protein tyrosine phosphate.	IDA	molecular_function	protein_coding	protein tyrosine kinase 2 [Source:NCBI gene;Acc:396416]	-1
						GO:0004713	protein tyrosine kinase activity	Catalysis of the reaction: ATP + a protein tyrosine = ADP + protein tyrosine phosphate.	IMP	molecular_function	protein_coding	protein tyrosine kinase 2 [Source:NCBI gene;Acc:396416]	-1
						GO:0035994	response to muscle stretch	Any process that results in a change in state or activity of a cell or an organism (in terms of movement, secretion, enzyme production, gene expression, etc.) as a result of a myofibril being extended beyond its slack length.	IDA	biological_process	protein_coding	protein tyrosine kinase 2 [Source:NCBI gene;Acc:396416]	-1
						GO:0042383	sarcolemma	The outer membrane of a muscle cell, consisting of the plasma membrane, a covering basement membrane (about 100 nm thick and sometimes common to more than one fiber), and the associated loose network of collagen fibers.	IDA	cellular_component	protein_coding	protein tyrosine kinase 2 [Source:NCBI gene;Acc:396416]	-1
						GO:0044319	wound healing, spreading of cells	The migration of a cell along or through a wound gap that contributes to the reestablishment of a continuous surface.	IMP	biological_process	protein_coding	protein tyrosine kinase 2 [Source:NCBI gene;Acc:396416]	-1
						GO:0042802	identical protein binding	Binding to an identical protein or proteins.	IPI	molecular_function	protein_coding	protein tyrosine kinase 2 [Source:NCBI gene;Acc:396416]	-1
						GO:0002020	protease binding	Binding to a protease or a peptidase.	IPI	molecular_function	protein_coding	protein tyrosine kinase 2 [Source:NCBI gene;Acc:396416]	-1
						GO:0061098	positive regulation of protein tyrosine kinase activity	Any process that increases the rate, frequency, or extent of protein tyrosine kinase activity.	IMP	biological_process	protein_coding	protein tyrosine kinase 2 [Source:NCBI gene;Acc:396416]	-1
						GO:0004198	calcium-dependent cysteine-type endopeptidase activity	Catalysis of the hydrolysis of nonterminal peptide bonds in a polypeptide chain by a mechanism using a cysteine residue at the enzyme active center, and requiring the presence of calcium.	IMP	molecular_function	protein_coding	protein tyrosine kinase 2 [Source:NCBI gene;Acc:396416]	-1
						GO:0007015	actin filament organization	A process that is carried out at the cellular level which results in the assembly, arrangement of constituent parts, or disassembly of cytoskeletal structures comprising actin filaments. Includes processes that control the spatial distribution of actin filaments, such as organizing filaments into meshworks, bundles, or other structures, as by cross-linking.	IMP	biological_process	protein_coding	protein tyrosine kinase 2 [Source:NCBI gene;Acc:396416]	-1
						GO:0009268	response to pH	Any process that results in a change in state or activity of a cell or an organism (in terms of movement, secretion, enzyme production, gene expression, etc.) as a result of a pH stimulus. pH is a measure of the acidity or basicity of an aqueous solution.	IMP	biological_process	protein_coding	protein tyrosine kinase 2 [Source:NCBI gene;Acc:396416]	-1
						GO:0010812	negative regulation of cell-substrate adhesion	Any process that decreases the frequency, rate or extent of cell-substrate adhesion. Cell-substrate adhesion is the attachment of a cell to the underlying substrate via adhesion molecules.	IMP	biological_process	protein_coding	protein tyrosine kinase 2 [Source:NCBI gene;Acc:396416]	-1
						GO:0031953	negative regulation of protein autophosphorylation	Any process that stops, prevents or decreases the rate of the phosphorylation by a protein of one or more of its own residues.	IMP	biological_process	protein_coding	protein tyrosine kinase 2 [Source:NCBI gene;Acc:396416]	-1
						GO:0032092	positive regulation of protein binding	Any process that activates or increases the frequency, rate or extent of protein binding.	IMP	biological_process	protein_coding	protein tyrosine kinase 2 [Source:NCBI gene;Acc:396416]	-1
						GO:0046777	protein autophosphorylation	The phosphorylation by a protein of one or more of its own amino acid residues (cis-autophosphorylation), or residues on an identical protein (trans-autophosphorylation).	IDA	biological_process	protein_coding	protein tyrosine kinase 2 [Source:NCBI gene;Acc:396416]	-1
						GO:0051894	positive regulation of focal adhesion assembly	Any process that activates or increases the frequency, rate or extent of focal adhesion assembly, the establishment and maturation of focal adhesions.	IMP	biological_process	protein_coding	protein tyrosine kinase 2 [Source:NCBI gene;Acc:396416]	-1
						GO:0060055	angiogenesis involved in wound healing	Blood vessel formation when new vessels emerge from the proliferation of pre-existing blood vessels and contribute to the series of events that restore integrity to a damaged tissue, following an injury.	IMP	biological_process	protein_coding	protein tyrosine kinase 2 [Source:NCBI gene;Acc:396416]	-1
						GO:1904237	positive regulation of substrate-dependent cell migration, cell attachment to substrate	Any process that activates or increases the frequency, rate or extent of substrate-dependent cell migration, cell attachment to substrate.	IMP	biological_process	protein_coding	protein tyrosine kinase 2 [Source:NCBI gene;Acc:396416]	-1
						GO:2000811	negative regulation of anoikis	Any process that stops, prevents or reduces the frequency, rate or extent of anoikis.	IMP	biological_process	protein_coding	protein tyrosine kinase 2 [Source:NCBI gene;Acc:396416]	-1
						GO:0140650	radial glia-guided pyramidal neuron migration	The radial migration of a pyramidal neuron along radial glial cells.	IMP	biological_process	protein_coding	protein tyrosine kinase 2 [Source:NCBI gene;Acc:396416]	-1
						GO:0004712	protein serine/threonine/tyrosine kinase activity	Catalysis of the reactions: ATP + a protein serine = ADP + protein serine phosphate; ATP + a protein threonine = ADP + protein threonine phosphate; and ATP + a protein tyrosine = ADP + protein tyrosine phosphate.	IEA	molecular_function	protein_coding	protein tyrosine kinase 2 [Source:NCBI gene;Acc:396416]	-1
3	26338154	26619224	PRKCE	HGNC Symbol		GO:0003785	actin monomer binding	Binding to monomeric actin, also known as G-actin.	IEA	molecular_function	protein_coding	protein kinase C epsilon [Source:NCBI gene;Acc:421409]	1
						GO:0004674	protein serine/threonine kinase activity	Catalysis of the reactions: ATP + protein serine = ADP + protein serine phosphate, and ATP + protein threonine = ADP + protein threonine phosphate.	IEA	molecular_function	protein_coding	protein kinase C epsilon [Source:NCBI gene;Acc:421409]	1
						GO:0004697	protein kinase C activity	Catalysis of the reaction: ATP + a protein = ADP + a phosphoprotein. This reaction requires diacylglycerol.	IEA	molecular_function	protein_coding	protein kinase C epsilon [Source:NCBI gene;Acc:421409]	1
						GO:0004699	calcium-independent protein kinase C activity	Catalysis of the reaction: ATP + a protein = ADP + a phosphoprotein. This reaction requires diacylglycerol but not calcium.	IEA	molecular_function	protein_coding	protein kinase C epsilon [Source:NCBI gene;Acc:421409]	1
						GO:0008047	enzyme activator activity	Binds to and increases the activity of an enzyme.	IEA	molecular_function	protein_coding	protein kinase C epsilon [Source:NCBI gene;Acc:421409]	1
						GO:0019899	enzyme binding	Binding to an enzyme, a protein with catalytic activity.	IEA	molecular_function	protein_coding	protein kinase C epsilon [Source:NCBI gene;Acc:421409]	1
						GO:0030546	signaling receptor activator activity	The function of interacting (directly or indirectly) with receptors such that the proportion of receptors in the active form is increased.	IEA	molecular_function	protein_coding	protein kinase C epsilon [Source:NCBI gene;Acc:421409]	1
						GO:0035276	ethanol binding	Binding to ethanol, CH(3)-CH(2)-OH.	IEA	molecular_function	protein_coding	protein kinase C epsilon [Source:NCBI gene;Acc:421409]	1
						GO:0071889	14-3-3 protein binding	Binding to a 14-3-3 protein. A 14-3-3 protein is any of a large family of approximately 30kDa acidic proteins which exist primarily as homo- and heterodimers within all eukaryotic cells, and have been implicated in the modulation of distinct biological processes by binding to specific phosphorylated sites on diverse target proteins, thereby forcing conformational changes or influencing interactio…	IEA	molecular_function	protein_coding	protein kinase C epsilon [Source:NCBI gene;Acc:421409]	1
						GO:0002281	macrophage activation involved in immune response	A change in morphology and behavior of a macrophage resulting from exposure to a cytokine, chemokine, cellular ligand, or soluble factor, leading to the initiation or perpetuation of an immune response.	IEA	biological_process	protein_coding	protein kinase C epsilon [Source:NCBI gene;Acc:421409]	1
						GO:0006468	protein phosphorylation	The process of introducing a phosphate group on to a protein.	IEA	biological_process	protein_coding	protein kinase C epsilon [Source:NCBI gene;Acc:421409]	1
						GO:0010634	positive regulation of epithelial cell migration	Any process that activates or increases the frequency, rate or extent of epithelial cell migration.	IEA	biological_process	protein_coding	protein kinase C epsilon [Source:NCBI gene;Acc:421409]	1
						GO:0010763	positive regulation of fibroblast migration	Any process that increases the rate, frequency or extent of fibroblast cell migration. Fibroblast cell migration is accomplished by extension and retraction of a pseudopodium.	IEA	biological_process	protein_coding	protein kinase C epsilon [Source:NCBI gene;Acc:421409]	1
						GO:0010811	positive regulation of cell-substrate adhesion	Any process that increases the frequency, rate or extent of cell-substrate adhesion. Cell-substrate adhesion is the attachment of a cell to the underlying substrate via adhesion molecules.	IEA	biological_process	protein_coding	protein kinase C epsilon [Source:NCBI gene;Acc:421409]	1
						GO:0018105	peptidyl-serine phosphorylation	The phosphorylation of peptidyl-serine to form peptidyl-O-phospho-L-serine.	IEA	biological_process	protein_coding	protein kinase C epsilon [Source:NCBI gene;Acc:421409]	1
						GO:0019216	regulation of lipid metabolic process	Any process that modulates the frequency, rate or extent of the chemical reactions and pathways involving lipids.	IEA	biological_process	protein_coding	protein kinase C epsilon [Source:NCBI gene;Acc:421409]	1
						GO:0030838	positive regulation of actin filament polymerization	Any process that activates or increases the frequency, rate or extent of actin polymerization.	IEA	biological_process	protein_coding	protein kinase C epsilon [Source:NCBI gene;Acc:421409]	1
						GO:0031397	negative regulation of protein ubiquitination	Any process that stops, prevents, or reduces the frequency, rate or extent of the addition of ubiquitin groups to a protein.	IEA	biological_process	protein_coding	protein kinase C epsilon [Source:NCBI gene;Acc:421409]	1
						GO:0031663	lipopolysaccharide-mediated signaling pathway	A series of molecular signals initiated by the binding of a lipopolysaccharide (LPS) to a receptor on the surface of a target cell, and ending with regulation of a downstream cellular process, e.g. transcription. Lipopolysaccharides are major components of the outer membrane of Gram-negative bacteria, making them prime targets for recognition by the immune system.	IEA	biological_process	protein_coding	protein kinase C epsilon [Source:NCBI gene;Acc:421409]	1
						GO:0032024	positive regulation of insulin secretion	Any process that activates or increases the frequency, rate or extent of the regulated release of insulin.	IEA	biological_process	protein_coding	protein kinase C epsilon [Source:NCBI gene;Acc:421409]	1
						GO:0032230	positive regulation of synaptic transmission, GABAergic	Any process that activates, maintains or increases the frequency, rate or extent of GABAergic synaptic transmission, the process of communication from a neuron to another neuron across a synapse using the neurotransmitter gamma-aminobutyric acid (GABA).	IEA	biological_process	protein_coding	protein kinase C epsilon [Source:NCBI gene;Acc:421409]	1
						GO:0032467	positive regulation of cytokinesis	Any process that activates or increases the frequency, rate or extent of the division of the cytoplasm of a cell, and its separation into two daughter cells.	IEA	biological_process	protein_coding	protein kinase C epsilon [Source:NCBI gene;Acc:421409]	1
						GO:0035641	locomotory exploration behavior	The specific movement from place to place of an organism in response to a novel environment.	IEA	biological_process	protein_coding	protein kinase C epsilon [Source:NCBI gene;Acc:421409]	1
						GO:0035669	TRAM-dependent toll-like receptor 4 signaling pathway	Any series of molecular signals generated as a consequence of binding to a toll-like receptor 4 where the TRAM adaptor mediates transduction of the signal. Toll-like 4 receptors are pattern recognition receptors that bind bacterial lipopolysaccharide (LPS) to initiate an innate immune response.	IEA	biological_process	protein_coding	protein kinase C epsilon [Source:NCBI gene;Acc:421409]	1
						GO:0043123	positive regulation of I-kappaB kinase/NF-kappaB signaling	Any process that activates or increases the frequency, rate or extent of I-kappaB kinase/NF-kappaB signaling.	IEA	biological_process	protein_coding	protein kinase C epsilon [Source:NCBI gene;Acc:421409]	1
						GO:0043278	response to morphine	Any process that results in a change in state or activity of a cell or an organism (in terms of movement, secretion, enzyme production, gene expression, etc.) as a result of a morphine stimulus. Morphine is an opioid alkaloid, isolated from opium, with a complex ring structure.	IEA	biological_process	protein_coding	protein kinase C epsilon [Source:NCBI gene;Acc:421409]	1
						GO:0043410	positive regulation of MAPK cascade	Any process that activates or increases the frequency, rate or extent of signal transduction mediated by the MAPK cascade.	IEA	biological_process	protein_coding	protein kinase C epsilon [Source:NCBI gene;Acc:421409]	1
						GO:0050730	regulation of peptidyl-tyrosine phosphorylation	Any process that modulates the frequency, rate or extent of the phosphorylation of peptidyl-tyrosine.	IEA	biological_process	protein_coding	protein kinase C epsilon [Source:NCBI gene;Acc:421409]	1
						GO:0050996	positive regulation of lipid catabolic process	Any process that activates or increases the frequency, rate or extent of the chemical reactions and pathways resulting in the breakdown of lipids.	IEA	biological_process	protein_coding	protein kinase C epsilon [Source:NCBI gene;Acc:421409]	1
						GO:0051279	regulation of release of sequestered calcium ion into cytosol	Any process that modulates the frequency, rate or extent of the release into the cytosolic compartment of calcium ions sequestered in the endoplasmic reticulum or mitochondria.	IEA	biological_process	protein_coding	protein kinase C epsilon [Source:NCBI gene;Acc:421409]	1
						GO:0061178	regulation of insulin secretion involved in cellular response to glucose stimulus	Any process that modulates the frequency, rate or extent of the regulated release of insulin that contributes to the response of a cell to glucose.	IEA	biological_process	protein_coding	protein kinase C epsilon [Source:NCBI gene;Acc:421409]	1
						GO:0070257	positive regulation of mucus secretion	Any process that activates or increases the frequency, rate or extent of the regulated release of mucus from a cell or a tissue.	IEA	biological_process	protein_coding	protein kinase C epsilon [Source:NCBI gene;Acc:421409]	1
						GO:0071361	cellular response to ethanol	Any process that results in a change in state or activity of a cell (in terms of movement, secretion, enzyme production, gene expression, etc.) as a result of an ethanol stimulus.	IEA	biological_process	protein_coding	protein kinase C epsilon [Source:NCBI gene;Acc:421409]	1
						GO:0071380	cellular response to prostaglandin E stimulus	Any process that results in a change in state or activity of a cell (in terms of movement, secretion, enzyme production, gene expression, etc.) as a result of a prostagladin E stimulus.	IEA	biological_process	protein_coding	protein kinase C epsilon [Source:NCBI gene;Acc:421409]	1
						GO:0071456	cellular response to hypoxia	Any process that results in a change in state or activity of a cell (in terms of movement, secretion, enzyme production, gene expression, etc.) as a result of a stimulus indicating lowered oxygen tension. Hypoxia, defined as a decline in O2 levels below normoxic levels of 20.8 - 20.95%, results in metabolic adaptation at both the cellular and organismal level.	IEA	biological_process	protein_coding	protein kinase C epsilon [Source:NCBI gene;Acc:421409]	1
						GO:0090303	positive regulation of wound healing	Any process that increases the rate, frequency, or extent of the series of events that restore integrity to a damaged tissue, following an injury.	IEA	biological_process	protein_coding	protein kinase C epsilon [Source:NCBI gene;Acc:421409]	1
						GO:2001031	positive regulation of cellular glucuronidation	Any process that activates or increases the frequency, rate or extent of cellular glucuronidation.	IEA	biological_process	protein_coding	protein kinase C epsilon [Source:NCBI gene;Acc:421409]	1
						GO:0005634	nucleus	A membrane-bounded organelle of eukaryotic cells in which chromosomes are housed and replicated. In most cells, the nucleus contains all of the cell's chromosomes except the organellar chromosomes, and is the site of RNA synthesis and processing. In some species, or in specialized cell types, RNA metabolism or DNA replication may be absent.	IEA	cellular_component	protein_coding	protein kinase C epsilon [Source:NCBI gene;Acc:421409]	1
						GO:0005737	cytoplasm	The contents of a cell excluding the plasma membrane and nucleus, but including other subcellular structures.	IEA	cellular_component	protein_coding	protein kinase C epsilon [Source:NCBI gene;Acc:421409]	1
						GO:0005739	mitochondrion	A semiautonomous, self replicating organelle that occurs in varying numbers, shapes, and sizes in the cytoplasm of virtually all eukaryotic cells. It is notably the site of tissue respiration.	IEA	cellular_component	protein_coding	protein kinase C epsilon [Source:NCBI gene;Acc:421409]	1
						GO:0005783	endoplasmic reticulum	The irregular network of unit membranes, visible only by electron microscopy, that occurs in the cytoplasm of many eukaryotic cells. The membranes form a complex meshwork of tubular channels, which are often expanded into slitlike cavities called cisternae. The ER takes two forms, rough (or granular), with ribosomes adhering to the outer surface, and smooth (with no ribosomes attached).	IEA	cellular_component	protein_coding	protein kinase C epsilon [Source:NCBI gene;Acc:421409]	1
						GO:0005794	Golgi apparatus	A membrane-bound cytoplasmic organelle of the endomembrane system that further processes the core oligosaccharides (e.g. N-glycans) added to proteins in the endoplasmic reticulum and packages them into membrane-bound vesicles. The Golgi apparatus operates at the intersection of the secretory, lysosomal, and endocytic pathways.	IEA	cellular_component	protein_coding	protein kinase C epsilon [Source:NCBI gene;Acc:421409]	1
						GO:0005829	cytosol	The part of the cytoplasm that does not contain organelles but which does contain other particulate matter, such as protein complexes.	IEA	cellular_component	protein_coding	protein kinase C epsilon [Source:NCBI gene;Acc:421409]	1
						GO:0005886	plasma membrane	The membrane surrounding a cell that separates the cell from its external environment. It consists of a phospholipid bilayer and associated proteins.	IEA	cellular_component	protein_coding	protein kinase C epsilon [Source:NCBI gene;Acc:421409]	1
						GO:0016020	membrane	A lipid bilayer along with all the proteins and protein complexes embedded in it an attached to it.	IEA	cellular_component	protein_coding	protein kinase C epsilon [Source:NCBI gene;Acc:421409]	1
						GO:0048471	perinuclear region of cytoplasm	Cytoplasm situated near, or occurring around, the nucleus.	IEA	cellular_component	protein_coding	protein kinase C epsilon [Source:NCBI gene;Acc:421409]	1
						GO:0071944	cell periphery	The part of a cell encompassing the cell cortex, the plasma membrane, and any external encapsulating structures.	IEA	cellular_component	protein_coding	protein kinase C epsilon [Source:NCBI gene;Acc:421409]	1
						GO:0004672	protein kinase activity	Catalysis of the phosphorylation of an amino acid residue in a protein, usually according to the reaction: a protein + ATP = a phosphoprotein + ADP.	IEA	molecular_function	protein_coding	protein kinase C epsilon [Source:NCBI gene;Acc:421409]	1
						GO:0035556	intracellular signal transduction	The process in which a signal is passed on to downstream components within the cell, which become activated themselves to further propagate the signal and finally trigger a change in the function or state of the cell.	IEA	biological_process	protein_coding	protein kinase C epsilon [Source:NCBI gene;Acc:421409]	1
						GO:0005524	ATP binding	Binding to ATP, adenosine 5'-triphosphate, a universally important coenzyme and enzyme regulator.	IEA	molecular_function	protein_coding	protein kinase C epsilon [Source:NCBI gene;Acc:421409]	1
						GO:0043231	intracellular membrane-bounded organelle	Organized structure of distinctive morphology and function, bounded by a single or double lipid bilayer membrane and occurring within the cell. Includes the nucleus, mitochondria, plastids, vacuoles, and vesicles. Excludes the plasma membrane.	IEA	cellular_component	protein_coding	protein kinase C epsilon [Source:NCBI gene;Acc:421409]	1
						GO:0045111	intermediate filament cytoskeleton	Cytoskeletal structure made from intermediate filaments, typically organized in the cytosol as an extended system that stretches from the nuclear envelope to the plasma membrane. Some intermediate filaments run parallel to the cell surface, while others traverse the cytosol; together they form an internal framework that helps support the shape and resilience of the cell.	IEA	cellular_component	protein_coding	protein kinase C epsilon [Source:NCBI gene;Acc:421409]	1
4	61698013	61798424	FAT1	HGNC Symbol		GO:0005886	plasma membrane	The membrane surrounding a cell that separates the cell from its external environment. It consists of a phospholipid bilayer and associated proteins.	IEA	cellular_component	protein_coding	FAT atypical cadherin 1 [Source:NCBI gene;Acc:395168]	-1
						GO:0007156	homophilic cell adhesion via plasma membrane adhesion molecules	The attachment of a plasma membrane adhesion molecule in one cell to an identical molecule in an adjacent cell.	IEA	biological_process	protein_coding	FAT atypical cadherin 1 [Source:NCBI gene;Acc:395168]	-1
						GO:0007155	cell adhesion	The attachment of a cell, either to another cell or to an underlying substrate such as the extracellular matrix, via cell adhesion molecules.	IEA	biological_process	protein_coding	FAT atypical cadherin 1 [Source:NCBI gene;Acc:395168]	-1
						GO:0005509	calcium ion binding	Binding to a calcium ion (Ca2+).	IEA	molecular_function	protein_coding	FAT atypical cadherin 1 [Source:NCBI gene;Acc:395168]	-1
						GO:0016020	membrane	A lipid bilayer along with all the proteins and protein complexes embedded in it an attached to it.	IEA	cellular_component	protein_coding	FAT atypical cadherin 1 [Source:NCBI gene;Acc:395168]	-1
						GO:0002088	lens development in camera-type eye	The process whose specific outcome is the progression of the lens over time, from its formation to the mature structure. The lens is a transparent structure in the eye through which light is focused onto the retina. An example of this process is found in Mus musculus.	IEA	biological_process	protein_coding	FAT atypical cadherin 1 [Source:NCBI gene;Acc:395168]	-1
						GO:0003382	epithelial cell morphogenesis	The change in form that occurs when an epithelial cell progresses from its initial formation to its mature state.	IEA	biological_process	protein_coding	FAT atypical cadherin 1 [Source:NCBI gene;Acc:395168]	-1
						GO:0003412	establishment of epithelial cell apical/basal polarity involved in camera-type eye morphogenesis	The specification and formation of the apicobasal polarity of an epithelial cell that contributes to the shaping of a camera-type eye.	IEA	biological_process	protein_coding	FAT atypical cadherin 1 [Source:NCBI gene;Acc:395168]	-1
						GO:0007015	actin filament organization	A process that is carried out at the cellular level which results in the assembly, arrangement of constituent parts, or disassembly of cytoskeletal structures comprising actin filaments. Includes processes that control the spatial distribution of actin filaments, such as organizing filaments into meshworks, bundles, or other structures, as by cross-linking.	IEA	biological_process	protein_coding	FAT atypical cadherin 1 [Source:NCBI gene;Acc:395168]	-1
						GO:0007163	establishment or maintenance of cell polarity	Any cellular process that results in the specification, formation or maintenance of anisotropic intracellular organization or cell growth patterns.	IEA	biological_process	protein_coding	FAT atypical cadherin 1 [Source:NCBI gene;Acc:395168]	-1
						GO:0043010	camera-type eye development	The process whose specific outcome is the progression of the camera-type eye over time, from its formation to the mature structure. The camera-type eye is an organ of sight that receives light through an aperture and focuses it through a lens, projecting it on a photoreceptor field.	IEA	biological_process	protein_coding	FAT atypical cadherin 1 [Source:NCBI gene;Acc:395168]	-1
						GO:0045197	establishment or maintenance of epithelial cell apical/basal polarity	Any cellular process that results in the specification, formation or maintenance of the apicobasal polarity of an epithelial cell.	IEA	biological_process	protein_coding	FAT atypical cadherin 1 [Source:NCBI gene;Acc:395168]	-1
						GO:0048593	camera-type eye morphogenesis	The process in which the anatomical structures of the eye are generated and organized. The camera-type eye is an organ of sight that receives light through an aperture and focuses it through a lens, projecting it on a photoreceptor field.	IEA	biological_process	protein_coding	FAT atypical cadherin 1 [Source:NCBI gene;Acc:395168]	-1
						GO:0098609	cell-cell adhesion	The attachment of one cell to another cell via adhesion molecules.	IEA	biological_process	protein_coding	FAT atypical cadherin 1 [Source:NCBI gene;Acc:395168]	-1
						GO:0005634	nucleus	A membrane-bounded organelle of eukaryotic cells in which chromosomes are housed and replicated. In most cells, the nucleus contains all of the cell's chromosomes except the organellar chromosomes, and is the site of RNA synthesis and processing. In some species, or in specialized cell types, RNA metabolism or DNA replication may be absent.	IEA	cellular_component	protein_coding	FAT atypical cadherin 1 [Source:NCBI gene;Acc:395168]	-1
						GO:0005911	cell-cell junction	A cell junction that forms a connection between two or more cells in a multicellular organism; excludes direct cytoplasmic intercellular bridges, such as ring canals in insects.	IEA	cellular_component	protein_coding	FAT atypical cadherin 1 [Source:NCBI gene;Acc:395168]	-1
						GO:0016324	apical plasma membrane	The region of the plasma membrane located at the apical end of the cell.	IEA	cellular_component	protein_coding	FAT atypical cadherin 1 [Source:NCBI gene;Acc:395168]	-1
						GO:0030027	lamellipodium	A thin sheetlike process extended by the leading edge of a migrating cell or extending cell process; contains a dense meshwork of actin filaments.	IEA	cellular_component	protein_coding	FAT atypical cadherin 1 [Source:NCBI gene;Acc:395168]	-1
						GO:0030054	cell junction	A cellular component that forms a specialized region of connection between two or more cells, or between a cell and the extracellular matrix, or between two membrane-bound components of a cell, such as flagella.	IEA	cellular_component	protein_coding	FAT atypical cadherin 1 [Source:NCBI gene;Acc:395168]	-1
						GO:0030175	filopodium	Thin, stiff, actin-based protrusion extended by the leading edge of a motile cell such as a crawling fibroblast or amoeba, or an axonal or dendritic growth cone, or a dendritic shaft.	IEA	cellular_component	protein_coding	FAT atypical cadherin 1 [Source:NCBI gene;Acc:395168]	-1
						GO:0048471	perinuclear region of cytoplasm	Cytoplasm situated near, or occurring around, the nucleus.	IEA	cellular_component	protein_coding	FAT atypical cadherin 1 [Source:NCBI gene;Acc:395168]	-1
4	62808175	62846044	PCM1	NCBI gene (formerly Entrezgene)	PCM-1	GO:0005737	cytoplasm	The contents of a cell excluding the plasma membrane and nucleus, but including other subcellular structures.	IEA	cellular_component	protein_coding	pericentriolar material 1 [Source:NCBI gene;Acc:395204]	-1
						GO:0005856	cytoskeleton	Any of the various filamentous elements that form the internal framework of cells, and typically remain after treatment of the cells with mild detergent to remove membrane constituents and soluble components of the cytoplasm. The term embraces intermediate filaments, microfilaments, microtubules, the microtrabecular lattice, and other structures characterized by a polymeric filamentous nature and…	IEA	cellular_component	protein_coding	pericentriolar material 1 [Source:NCBI gene;Acc:395204]	-1
						GO:0005813	centrosome	A structure comprised of a core structure (in most organisms, a pair of centrioles) and peripheral material from which a microtubule-based structure, such as a spindle apparatus, is organized. Centrosomes occur close to the nucleus during interphase in many eukaryotic cells, though in animal cells it changes continually during the cell-division cycle.	IEA	cellular_component	protein_coding	pericentriolar material 1 [Source:NCBI gene;Acc:395204]	-1
						GO:0060271	cilium assembly	The assembly of a cilium, a specialized eukaryotic organelle that consists of a filiform extrusion of the cell surface. Each cilium is bounded by an extrusion of the cytoplasmic membrane, and contains a regular longitudinal array of microtubules, anchored basally in a centriole.	IEA	biological_process	protein_coding	pericentriolar material 1 [Source:NCBI gene;Acc:395204]	-1
						GO:0005814	centriole	A cellular organelle, found close to the nucleus in many eukaryotic cells, consisting of a small cylinder with microtubular walls, 300-500 nm long and 150-250 nm in diameter. It contains nine short, parallel, peripheral microtubular fibrils, each fibril consisting of one complete microtubule fused to two incomplete microtubules. Cells usually have two centrioles, lying at right angles to each oth…	IBA	cellular_component	protein_coding	pericentriolar material 1 [Source:NCBI gene;Acc:395204]	-1
						GO:0005813	centrosome	A structure comprised of a core structure (in most organisms, a pair of centrioles) and peripheral material from which a microtubule-based structure, such as a spindle apparatus, is organized. Centrosomes occur close to the nucleus during interphase in many eukaryotic cells, though in animal cells it changes continually during the cell-division cycle.	ISS	cellular_component	protein_coding	pericentriolar material 1 [Source:NCBI gene;Acc:395204]	-1
						GO:0005815	microtubule organizing center	An intracellular structure that can catalyze gamma-tubulin-dependent microtubule nucleation and that can anchor microtubules by interacting with their minus ends, plus ends or sides.	IEA	cellular_component	protein_coding	pericentriolar material 1 [Source:NCBI gene;Acc:395204]	-1
						GO:0036064	ciliary basal body	A membrane-tethered, short cylindrical array of microtubules and associated proteins found at the base of a eukaryotic cilium (also called flagellum) that is similar in structure to a centriole and derives from it. The cilium basal body is the site of assembly and remodelling of the cilium and serves as a nucleation site for axoneme growth. As well as anchoring the cilium, it is thought to provid…	IBA	cellular_component	protein_coding	pericentriolar material 1 [Source:NCBI gene;Acc:395204]	-1
						GO:0034451	centriolar satellite	A small (70-100 nm) cytoplasmic granule that contains a number of centrosomal proteins; centriolar satellites traffic toward microtubule minus ends and are enriched near the centrosome.	IBA	cellular_component	protein_coding	pericentriolar material 1 [Source:NCBI gene;Acc:395204]	-1
						GO:0042995	cell projection	A prolongation or process extending from a cell, e.g. a flagellum or axon.	IEA	cellular_component	protein_coding	pericentriolar material 1 [Source:NCBI gene;Acc:395204]	-1
						GO:0071539	protein localization to centrosome	A process in which a protein is transported to, or maintained at, the centrosome.	IEA	biological_process	protein_coding	pericentriolar material 1 [Source:NCBI gene;Acc:395204]	-1
						GO:0030030	cell projection organization	A process that is carried out at the cellular level which results in the assembly, arrangement of constituent parts, or disassembly of a prolongation or process extending from a cell, e.g. a flagellum or axon.	IEA	biological_process	protein_coding	pericentriolar material 1 [Source:NCBI gene;Acc:395204]	-1
						GO:0007098	centrosome cycle	The cell cycle process in which centrosome duplication and separation takes place. The centrosome cycle can operate with a considerable degree of independence from other processes of the cell cycle.	IBA	biological_process	protein_coding	pericentriolar material 1 [Source:NCBI gene;Acc:395204]	-1
						GO:0034454	microtubule anchoring at centrosome	Any process in which a microtubule is maintained in a specific location in a cell by attachment to a centrosome.	IEA	biological_process	protein_coding	pericentriolar material 1 [Source:NCBI gene;Acc:395204]	-1
						GO:0060271	cilium assembly	The assembly of a cilium, a specialized eukaryotic organelle that consists of a filiform extrusion of the cell surface. Each cilium is bounded by an extrusion of the cytoplasmic membrane, and contains a regular longitudinal array of microtubules, anchored basally in a centriole.	ISS	biological_process	protein_coding	pericentriolar material 1 [Source:NCBI gene;Acc:395204]	-1
						GO:0071539	protein localization to centrosome	A process in which a protein is transported to, or maintained at, the centrosome.	IBA	biological_process	protein_coding	pericentriolar material 1 [Source:NCBI gene;Acc:395204]	-1
						GO:0034454	microtubule anchoring at centrosome	Any process in which a microtubule is maintained in a specific location in a cell by attachment to a centrosome.	IBA	biological_process	protein_coding	pericentriolar material 1 [Source:NCBI gene;Acc:395204]	-1
						GO:0035735	intraciliary transport involved in cilium assembly	The bidirectional movement of large protein complexes along microtubules within a cilium that contributes to cilium assembly.	IBA	biological_process	protein_coding	pericentriolar material 1 [Source:NCBI gene;Acc:395204]	-1
						GO:0035735	intraciliary transport involved in cilium assembly	The bidirectional movement of large protein complexes along microtubules within a cilium that contributes to cilium assembly.	ISS	biological_process	protein_coding	pericentriolar material 1 [Source:NCBI gene;Acc:395204]	-1
						GO:0090316	positive regulation of intracellular protein transport	Any process that activates or increases the frequency, rate or extent of the directed movement of proteins within cells.	ISS	biological_process	protein_coding	pericentriolar material 1 [Source:NCBI gene;Acc:395204]	-1
						GO:0034451	centriolar satellite	A small (70-100 nm) cytoplasmic granule that contains a number of centrosomal proteins; centriolar satellites traffic toward microtubule minus ends and are enriched near the centrosome.	ISS	cellular_component	protein_coding	pericentriolar material 1 [Source:NCBI gene;Acc:395204]	-1
						GO:0007098	centrosome cycle	The cell cycle process in which centrosome duplication and separation takes place. The centrosome cycle can operate with a considerable degree of independence from other processes of the cell cycle.	IEA	biological_process	protein_coding	pericentriolar material 1 [Source:NCBI gene;Acc:395204]	-1
						GO:0031122	cytoplasmic microtubule organization	A process that is carried out at the cellular level which results in the assembly, arrangement of constituent parts, or disassembly of structures formed of microtubules and associated proteins in the cytoplasm of a cell.	IEA	biological_process	protein_coding	pericentriolar material 1 [Source:NCBI gene;Acc:395204]	-1
						GO:0035735	intraciliary transport involved in cilium assembly	The bidirectional movement of large protein complexes along microtubules within a cilium that contributes to cilium assembly.	IEA	biological_process	protein_coding	pericentriolar material 1 [Source:NCBI gene;Acc:395204]	-1
						GO:0090316	positive regulation of intracellular protein transport	Any process that activates or increases the frequency, rate or extent of the directed movement of proteins within cells.	IEA	biological_process	protein_coding	pericentriolar material 1 [Source:NCBI gene;Acc:395204]	-1
						GO:1905515	non-motile cilium assembly	The aggregation, arrangement and bonding together of a set of components to form a non-motile cilium.	IEA	biological_process	protein_coding	pericentriolar material 1 [Source:NCBI gene;Acc:395204]	-1
						GO:0005829	cytosol	The part of the cytoplasm that does not contain organelles but which does contain other particulate matter, such as protein complexes.	IEA	cellular_component	protein_coding	pericentriolar material 1 [Source:NCBI gene;Acc:395204]	-1
						GO:0031965	nuclear membrane	Either of the lipid bilayers that surround the nucleus and form the nuclear envelope; excludes the intermembrane space.	IEA	cellular_component	protein_coding	pericentriolar material 1 [Source:NCBI gene;Acc:395204]	-1
						GO:0032991	protein-containing complex	A stable assembly of two or more macromolecules, i.e. proteins, nucleic acids, carbohydrates or lipids, in which at least one component is a protein and the constituent parts function together.	IEA	cellular_component	protein_coding	pericentriolar material 1 [Source:NCBI gene;Acc:395204]	-1
						GO:0034451	centriolar satellite	A small (70-100 nm) cytoplasmic granule that contains a number of centrosomal proteins; centriolar satellites traffic toward microtubule minus ends and are enriched near the centrosome.	IEA	cellular_component	protein_coding	pericentriolar material 1 [Source:NCBI gene;Acc:395204]	-1
						GO:0035869	ciliary transition zone	A region of the cilium between the basal body and proximal segment that is characterized by Y-shaped assemblages that connect axonemal microtubules to the ciliary membrane. The ciliary transition zone appears to function as a gate that controls ciliary membrane composition and separates the cytosol from the ciliary plasm.	IEA	cellular_component	protein_coding	pericentriolar material 1 [Source:NCBI gene;Acc:395204]	-1
						GO:0001764	neuron migration	The characteristic movement of an immature neuron from germinal zones to specific positions where they will reside as they mature.	IEA	biological_process	protein_coding	pericentriolar material 1 [Source:NCBI gene;Acc:395204]	-1
						GO:0022027	interkinetic nuclear migration	The movement of the nucleus of the ventricular zone cell between the apical and the basal zone surfaces. Mitosis occurs when the nucleus is near the apical surface, that is, the lumen of the ventricle.	IEA	biological_process	protein_coding	pericentriolar material 1 [Source:NCBI gene;Acc:395204]	-1
						GO:0033365	protein localization to organelle	A process in which a protein is transported to, or maintained in, a location within an organelle.	IEA	biological_process	protein_coding	pericentriolar material 1 [Source:NCBI gene;Acc:395204]	-1
						GO:0034453	microtubule anchoring	Any process in which a microtubule is maintained in a specific location in a cell.	IEA	biological_process	protein_coding	pericentriolar material 1 [Source:NCBI gene;Acc:395204]	-1
						GO:0035176	social behavior	Behavior directed towards society, or taking place between members of the same species. Occurs predominantly, or only, in individuals that are part of a group.	IEA	biological_process	protein_coding	pericentriolar material 1 [Source:NCBI gene;Acc:395204]	-1
						GO:0050768	negative regulation of neurogenesis	Any process that stops, prevents, or reduces the frequency, rate or extent of neurogenesis, the generation of cells within the nervous system.	IEA	biological_process	protein_coding	pericentriolar material 1 [Source:NCBI gene;Acc:395204]	-1
						GO:0097150	neuronal stem cell population maintenance	Any process in by an organism or tissue maintains a population of neuronal stem cells.	IEA	biological_process	protein_coding	pericentriolar material 1 [Source:NCBI gene;Acc:395204]	-1
						GO:0000242	pericentriolar material	A network of small fibers that surrounds the centrioles in cells; contains the microtubule nucleating activity of the centrosome.	IEA	cellular_component	protein_coding	pericentriolar material 1 [Source:NCBI gene;Acc:395204]	-1
						GO:0005814	centriole	A cellular organelle, found close to the nucleus in many eukaryotic cells, consisting of a small cylinder with microtubular walls, 300-500 nm long and 150-250 nm in diameter. It contains nine short, parallel, peripheral microtubular fibrils, each fibril consisting of one complete microtubule fused to two incomplete microtubules. Cells usually have two centrioles, lying at right angles to each oth…	IEA	cellular_component	protein_coding	pericentriolar material 1 [Source:NCBI gene;Acc:395204]	-1
						GO:0036064	ciliary basal body	A membrane-tethered, short cylindrical array of microtubules and associated proteins found at the base of a eukaryotic cilium (also called flagellum) that is similar in structure to a centriole and derives from it. The cilium basal body is the site of assembly and remodelling of the cilium and serves as a nucleation site for axoneme growth. As well as anchoring the cilium, it is thought to provid…	IEA	cellular_component	protein_coding	pericentriolar material 1 [Source:NCBI gene;Acc:395204]	-1
						GO:0045177	apical part of cell	The region of a polarized cell that forms a tip or is distal to a base. For example, in a polarized epithelial cell, the apical region has an exposed surface and lies opposite to the basal lamina that separates the epithelium from other tissue.	IEA	cellular_component	protein_coding	pericentriolar material 1 [Source:NCBI gene;Acc:395204]	-1
						GO:0005654	nucleoplasm	That part of the nuclear content other than the chromosomes or the nucleolus.	IEA	cellular_component	protein_coding	pericentriolar material 1 [Source:NCBI gene;Acc:395204]	-1
4	76691324	76735809	CC2D2A	HGNC Symbol							protein_coding	coiled-coil and C2 domain containing 2A [Source:NCBI gene;Acc:422830]	-1
						GO:0001843	neural tube closure	The last step in the formation of the neural tube, where the paired neural folds are brought together and fuse at the dorsal midline.	IEA	biological_process	protein_coding	coiled-coil and C2 domain containing 2A [Source:NCBI gene;Acc:422830]	-1
						GO:0007224	smoothened signaling pathway	A series of molecular signals generated as a consequence of activation of the transmembrane protein Smoothened.	IEA	biological_process	protein_coding	coiled-coil and C2 domain containing 2A [Source:NCBI gene;Acc:422830]	-1
						GO:0007368	determination of left/right symmetry	The establishment of an organism's body plan or part of an organism with respect to the left and right halves. The pattern can either be symmetric, such that the halves are mirror images, or asymmetric where the pattern deviates from this symmetry.	IEA	biological_process	protein_coding	coiled-coil and C2 domain containing 2A [Source:NCBI gene;Acc:422830]	-1
						GO:0007507	heart development	The process whose specific outcome is the progression of the heart over time, from its formation to the mature structure. The heart is a hollow, muscular organ, which, by contracting rhythmically, keeps up the circulation of the blood.	IEA	biological_process	protein_coding	coiled-coil and C2 domain containing 2A [Source:NCBI gene;Acc:422830]	-1
						GO:0035082	axoneme assembly	The assembly and organization of an axoneme, the bundle of microtubules and associated proteins that forms the core of cilia (also called flagella) in eukaryotic cells and is responsible for their movements.	IEA	biological_process	protein_coding	coiled-coil and C2 domain containing 2A [Source:NCBI gene;Acc:422830]	-1
						GO:0043010	camera-type eye development	The process whose specific outcome is the progression of the camera-type eye over time, from its formation to the mature structure. The camera-type eye is an organ of sight that receives light through an aperture and focuses it through a lens, projecting it on a photoreceptor field.	IEA	biological_process	protein_coding	coiled-coil and C2 domain containing 2A [Source:NCBI gene;Acc:422830]	-1
						GO:0044458	motile cilium assembly	The aggregation, arrangement and bonding together of a set of components to form a motile cilium.	IEA	biological_process	protein_coding	coiled-coil and C2 domain containing 2A [Source:NCBI gene;Acc:422830]	-1
						GO:0060271	cilium assembly	The assembly of a cilium, a specialized eukaryotic organelle that consists of a filiform extrusion of the cell surface. Each cilium is bounded by an extrusion of the cytoplasmic membrane, and contains a regular longitudinal array of microtubules, anchored basally in a centriole.	IEA	biological_process	protein_coding	coiled-coil and C2 domain containing 2A [Source:NCBI gene;Acc:422830]	-1
						GO:1904491	protein localization to ciliary transition zone	A process in which a protein is transported to, or maintained in, a location within a ciliary transition zone.	IEA	biological_process	protein_coding	coiled-coil and C2 domain containing 2A [Source:NCBI gene;Acc:422830]	-1
						GO:1905515	non-motile cilium assembly	The aggregation, arrangement and bonding together of a set of components to form a non-motile cilium.	IEA	biological_process	protein_coding	coiled-coil and C2 domain containing 2A [Source:NCBI gene;Acc:422830]	-1
						GO:1990403	embryonic brain development	The process occurring during the embryonic phase whose specific outcome is the progression of the brain over time, from its formation to the mature structure.	IEA	biological_process	protein_coding	coiled-coil and C2 domain containing 2A [Source:NCBI gene;Acc:422830]	-1
						GO:0035869	ciliary transition zone	A region of the cilium between the basal body and proximal segment that is characterized by Y-shaped assemblages that connect axonemal microtubules to the ciliary membrane. The ciliary transition zone appears to function as a gate that controls ciliary membrane composition and separates the cytosol from the ciliary plasm.	IEA	cellular_component	protein_coding	coiled-coil and C2 domain containing 2A [Source:NCBI gene;Acc:422830]	-1
						GO:0036038	MKS complex	A protein complex that is located at the ciliary transition zone and consists of several proteins some of which are membrane bound. Acts as an organiser of transition zone inner structure, specifically the Y-shaped links, in conjunction with the NPHP complex. The MKS complex also acts as part of the selective barrier that prevents diffusion of proteins between the ciliary cytoplasm and cellular c…	IEA	cellular_component	protein_coding	coiled-coil and C2 domain containing 2A [Source:NCBI gene;Acc:422830]	-1
						GO:0001822	kidney development	The process whose specific outcome is the progression of the kidney over time, from its formation to the mature structure. The kidney is an organ that filters the blood and/or excretes the end products of body metabolism in the form of urine.	IEA	biological_process	protein_coding	coiled-coil and C2 domain containing 2A [Source:NCBI gene;Acc:422830]	-1
6	5785245	5805815	BMS1	NCBI gene (formerly Entrezgene)	BMS1L	GO:0005654	nucleoplasm	That part of the nuclear content other than the chromosomes or the nucleolus.	IEA	cellular_component	protein_coding	Gallus gallus BMS1, ribosome biogenesis factor (BMS1), mRNA. [Source:RefSeq mRNA;Acc:NM_001364904]	-1
						GO:0005730	nucleolus	A small, dense body one or more of which are present in the nucleus of eukaryotic cells. It is rich in RNA and protein, is not bounded by a limiting membrane, and is not seen during mitosis. Its prime function is the transcription of the nucleolar DNA into 45S ribosomal-precursor RNA, the processing of this RNA into 5.8S, 18S, and 28S components of ribosomal RNA, and the association of these comp…	IEA	cellular_component	protein_coding	Gallus gallus BMS1, ribosome biogenesis factor (BMS1), mRNA. [Source:RefSeq mRNA;Acc:NM_001364904]	-1
						GO:0042254	ribosome biogenesis	A cellular process that results in the biosynthesis of constituent macromolecules, assembly, and arrangement of constituent parts of ribosome subunits; includes transport to the sites of protein synthesis.	IEA	biological_process	protein_coding	Gallus gallus BMS1, ribosome biogenesis factor (BMS1), mRNA. [Source:RefSeq mRNA;Acc:NM_001364904]	-1
						GO:0005525	GTP binding	Binding to GTP, guanosine triphosphate.	IEA	molecular_function	protein_coding	Gallus gallus BMS1, ribosome biogenesis factor (BMS1), mRNA. [Source:RefSeq mRNA;Acc:NM_001364904]	-1
						GO:0005634	nucleus	A membrane-bounded organelle of eukaryotic cells in which chromosomes are housed and replicated. In most cells, the nucleus contains all of the cell's chromosomes except the organellar chromosomes, and is the site of RNA synthesis and processing. In some species, or in specialized cell types, RNA metabolism or DNA replication may be absent.	IEA	cellular_component	protein_coding	Gallus gallus BMS1, ribosome biogenesis factor (BMS1), mRNA. [Source:RefSeq mRNA;Acc:NM_001364904]	-1
						GO:0005694	chromosome	A structure composed of a very long molecule of DNA and associated proteins (e.g. histones) that carries hereditary information.	IEA	cellular_component	protein_coding	Gallus gallus BMS1, ribosome biogenesis factor (BMS1), mRNA. [Source:RefSeq mRNA;Acc:NM_001364904]	-1
10	10215219	10367585	SEMA6D	HGNC Symbol		GO:0030215	semaphorin receptor binding	Binding to a semaphorin receptor.	IEA	molecular_function	protein_coding	semaphorin 6D [Source:NCBI gene;Acc:415430]	1
						GO:0005515	protein binding	Binding to a protein.	IEA	molecular_function	protein_coding	semaphorin 6D [Source:NCBI gene;Acc:415430]	1
						GO:0014911	positive regulation of smooth muscle cell migration	Any process that activates, maintains or increases the frequency, rate or extent of smooth muscle cell migration.	IEA	biological_process	protein_coding	semaphorin 6D [Source:NCBI gene;Acc:415430]	1
						GO:0014912	negative regulation of smooth muscle cell migration	Any process that stops, prevents, or reduces the frequency, rate or extent of smooth muscle cell migration.	IEA	biological_process	protein_coding	semaphorin 6D [Source:NCBI gene;Acc:415430]	1
						GO:0021591	ventricular system development	The process whose specific outcome is the progression of the brain ventricular system over time, from its formation to the mature structure. The brain ventricular system consists of four communicating cavities within the brain that are continuous with the central canal of the spinal cord. These cavities include two lateral ventricles, the third ventricle and the fourth ventricle. Cerebrospinal fl…	IEA	biological_process	protein_coding	semaphorin 6D [Source:NCBI gene;Acc:415430]	1
						GO:0005794	Golgi apparatus	A membrane-bound cytoplasmic organelle of the endomembrane system that further processes the core oligosaccharides (e.g. N-glycans) added to proteins in the endoplasmic reticulum and packages them into membrane-bound vesicles. The Golgi apparatus operates at the intersection of the secretory, lysosomal, and endocytic pathways.	IEA	cellular_component	protein_coding	semaphorin 6D [Source:NCBI gene;Acc:415430]	1
						GO:0005886	plasma membrane	The membrane surrounding a cell that separates the cell from its external environment. It consists of a phospholipid bilayer and associated proteins.	IEA	cellular_component	protein_coding	semaphorin 6D [Source:NCBI gene;Acc:415430]	1
11	15966487	16395265	CDH13	NCBI gene (formerly Entrezgene)	cadherin-13	GO:0016020	membrane	A lipid bilayer along with all the proteins and protein complexes embedded in it an attached to it.	IEA	cellular_component	protein_coding	cadherin 13 [Source:NCBI gene;Acc:414849]	1
						GO:0005509	calcium ion binding	Binding to a calcium ion (Ca2+).	IEA	molecular_function	protein_coding	cadherin 13 [Source:NCBI gene;Acc:414849]	1
						GO:0046872	metal ion binding	Binding to a metal ion.	IEA	molecular_function	protein_coding	cadherin 13 [Source:NCBI gene;Acc:414849]	1
						GO:0005886	plasma membrane	The membrane surrounding a cell that separates the cell from its external environment. It consists of a phospholipid bilayer and associated proteins.	IEA	cellular_component	protein_coding	cadherin 13 [Source:NCBI gene;Acc:414849]	1
						GO:0007155	cell adhesion	The attachment of a cell, either to another cell or to an underlying substrate such as the extracellular matrix, via cell adhesion molecules.	IEA	biological_process	protein_coding	cadherin 13 [Source:NCBI gene;Acc:414849]	1
						GO:0007156	homophilic cell adhesion via plasma membrane adhesion molecules	The attachment of a plasma membrane adhesion molecule in one cell to an identical molecule in an adjacent cell.	IEA	biological_process	protein_coding	cadherin 13 [Source:NCBI gene;Acc:414849]	1
						GO:0007156	homophilic cell adhesion via plasma membrane adhesion molecules	The attachment of a plasma membrane adhesion molecule in one cell to an identical molecule in an adjacent cell.	IBA	biological_process	protein_coding	cadherin 13 [Source:NCBI gene;Acc:414849]	1
						GO:0031225	anchored component of membrane	The component of a membrane consisting of the gene products that are tethered to the membrane only by a covalently attached anchor, such as a lipid group that is embedded in the membrane. Gene products with peptide sequences that are embedded in the membrane are excluded from this grouping.	IEA	cellular_component	protein_coding	cadherin 13 [Source:NCBI gene;Acc:414849]	1
						GO:0045296	cadherin binding	Binding to cadherin, a type I membrane protein involved in cell adhesion.	IBA	molecular_function	protein_coding	cadherin 13 [Source:NCBI gene;Acc:414849]	1
						GO:0098742	cell-cell adhesion via plasma-membrane adhesion molecules	The attachment of one cell to another cell via adhesion molecules that are at least partially embedded in the plasma membrane.	IBA	biological_process	protein_coding	cadherin 13 [Source:NCBI gene;Acc:414849]	1
						GO:0005509	calcium ion binding	Binding to a calcium ion (Ca2+).	IBA	molecular_function	protein_coding	cadherin 13 [Source:NCBI gene;Acc:414849]	1
						GO:0098609	cell-cell adhesion	The attachment of one cell to another cell via adhesion molecules.	IEA	biological_process	protein_coding	cadherin 13 [Source:NCBI gene;Acc:414849]	1
						GO:0016342	catenin complex	Complex of peripheral cytoplasmic proteins (alpha-, beta- and gamma-catenin) that interact with the cytoplasmic region of uvomorulin/E-cadherin to connect it to the actin cytoskeleton.	IBA	cellular_component	protein_coding	cadherin 13 [Source:NCBI gene;Acc:414849]	1
						GO:0002040	sprouting angiogenesis	The extension of new blood vessels from existing vessels into avascular tissues, this process includes the specialization of endothelial cells into leading tip and stalk cells, proliferation and migration of the endothelial cells and cell adhesion resulting in angiogenic sprout fusion or lumen formation.	IBA	biological_process	protein_coding	cadherin 13 [Source:NCBI gene;Acc:414849]	1
						GO:0042803	protein homodimerization activity	Binding to an identical protein to form a homodimer.	IEA	molecular_function	protein_coding	cadherin 13 [Source:NCBI gene;Acc:414849]	1
						GO:0009986	cell surface	The external part of the cell wall and/or plasma membrane.	IDA	cellular_component	protein_coding	cadherin 13 [Source:NCBI gene;Acc:414849]	1
						GO:0099512	supramolecular fiber	A polymer consisting of an indefinite number of protein or protein complex subunits that have polymerised to form a fiber-shaped structure.	IDA	cellular_component	protein_coding	cadherin 13 [Source:NCBI gene;Acc:414849]	1
						GO:0055100	adiponectin binding	Binding to adiponectin, a protein hormone produced by adipose tissue that modulates a number of metabolic processes, including glucose regulation and fatty acid catabolism.	IEA	molecular_function	protein_coding	cadherin 13 [Source:NCBI gene;Acc:414849]	1
						GO:0009897	external side of plasma membrane	The leaflet of the plasma membrane that faces away from the cytoplasm and any proteins embedded or anchored in it or attached to its surface.	IEA	cellular_component	protein_coding	cadherin 13 [Source:NCBI gene;Acc:414849]	1
						GO:0030169	low-density lipoprotein particle binding	Binding to a low-density lipoprotein particle, a lipoprotein particle that is rich in cholesterol esters and low in triglycerides, is typically composed of APOB100 and APOE, and has a density of 1.02-1.06 g/ml and a diameter of between 20-25 nm.	IEA	molecular_function	protein_coding	cadherin 13 [Source:NCBI gene;Acc:414849]	1
						GO:0045296	cadherin binding	Binding to cadherin, a type I membrane protein involved in cell adhesion.	IEA	molecular_function	protein_coding	cadherin 13 [Source:NCBI gene;Acc:414849]	1
						GO:0071813	lipoprotein particle binding	Binding to a lipoprotein particle. A lipoprotein particle, also known as a lipoprotein, is a clathrate complex consisting of a lipid enwrapped in a protein host without covalent binding in such a way that the complex has a hydrophilic outer surface consisting of all the protein and the polar ends of any phospholipids.	IEA	molecular_function	protein_coding	cadherin 13 [Source:NCBI gene;Acc:414849]	1
						GO:0001938	positive regulation of endothelial cell proliferation	Any process that activates or increases the rate or extent of endothelial cell proliferation.	IEA	biological_process	protein_coding	cadherin 13 [Source:NCBI gene;Acc:414849]	1
						GO:0001954	positive regulation of cell-matrix adhesion	Any process that activates or increases the rate or extent of cell adhesion to an extracellular matrix.	IEA	biological_process	protein_coding	cadherin 13 [Source:NCBI gene;Acc:414849]	1
						GO:0002040	sprouting angiogenesis	The extension of new blood vessels from existing vessels into avascular tissues, this process includes the specialization of endothelial cells into leading tip and stalk cells, proliferation and migration of the endothelial cells and cell adhesion resulting in angiogenic sprout fusion or lumen formation.	IEA	biological_process	protein_coding	cadherin 13 [Source:NCBI gene;Acc:414849]	1
						GO:0007162	negative regulation of cell adhesion	Any process that stops, prevents, or reduces the frequency, rate or extent of cell adhesion.	IEA	biological_process	protein_coding	cadherin 13 [Source:NCBI gene;Acc:414849]	1
						GO:0007266	Rho protein signal transduction	A series of molecular signals within the cell that are mediated by a member of the Rho family of proteins switching to a GTP-bound active state.	IEA	biological_process	protein_coding	cadherin 13 [Source:NCBI gene;Acc:414849]	1
						GO:0008285	negative regulation of cell population proliferation	Any process that stops, prevents or reduces the rate or extent of cell proliferation.	IEA	biological_process	protein_coding	cadherin 13 [Source:NCBI gene;Acc:414849]	1
						GO:0016339	calcium-dependent cell-cell adhesion via plasma membrane cell adhesion molecules	The attachment of one cell to another cell via adhesion molecules that require the presence of calcium for the interaction.	IEA	biological_process	protein_coding	cadherin 13 [Source:NCBI gene;Acc:414849]	1
						GO:0016601	Rac protein signal transduction	A series of molecular signals within the cell that are mediated by a member of the Rac family of proteins switching to a GTP-bound active state.	IEA	biological_process	protein_coding	cadherin 13 [Source:NCBI gene;Acc:414849]	1
						GO:0030032	lamellipodium assembly	Formation of a lamellipodium, a thin sheetlike extension of the surface of a migrating cell.	IEA	biological_process	protein_coding	cadherin 13 [Source:NCBI gene;Acc:414849]	1
						GO:0030100	regulation of endocytosis	Any process that modulates the frequency, rate or extent of endocytosis.	IEA	biological_process	protein_coding	cadherin 13 [Source:NCBI gene;Acc:414849]	1
						GO:0030335	positive regulation of cell migration	Any process that activates or increases the frequency, rate or extent of cell migration.	IEA	biological_process	protein_coding	cadherin 13 [Source:NCBI gene;Acc:414849]	1
						GO:0042058	regulation of epidermal growth factor receptor signaling pathway	Any process that modulates the frequency, rate or extent of epidermal growth factor receptor signaling pathway activity.	IEA	biological_process	protein_coding	cadherin 13 [Source:NCBI gene;Acc:414849]	1
						GO:0043542	endothelial cell migration	The orderly movement of an endothelial cell into the extracellular matrix to form an endothelium.	IEA	biological_process	protein_coding	cadherin 13 [Source:NCBI gene;Acc:414849]	1
						GO:0043616	keratinocyte proliferation	The multiplication or reproduction of keratinocytes, resulting in the expansion of a cell population. Keratinocytes are epidermal cells which synthesize keratin and undergo a characteristic change as they move upward from the basal layers of the epidermis to the cornified (horny) layer of the skin.	IEA	biological_process	protein_coding	cadherin 13 [Source:NCBI gene;Acc:414849]	1
						GO:0045944	positive regulation of transcription by RNA polymerase II	Any process that activates or increases the frequency, rate or extent of transcription from an RNA polymerase II promoter.	IEA	biological_process	protein_coding	cadherin 13 [Source:NCBI gene;Acc:414849]	1
						GO:0048661	positive regulation of smooth muscle cell proliferation	Any process that activates or increases the rate or extent of smooth muscle cell proliferation.	IEA	biological_process	protein_coding	cadherin 13 [Source:NCBI gene;Acc:414849]	1
						GO:0050850	positive regulation of calcium-mediated signaling	Any process that activates or increases the frequency, rate or extent of calcium-mediated signaling.	IEA	biological_process	protein_coding	cadherin 13 [Source:NCBI gene;Acc:414849]	1
						GO:0050927	positive regulation of positive chemotaxis	Any process that activates or increases the frequency, rate or extent of the directed movement of a motile cell or organism towards a higher concentration in a concentration gradient of a specific chemical.	IEA	biological_process	protein_coding	cadherin 13 [Source:NCBI gene;Acc:414849]	1
						GO:0051668	localization within membrane	Any process in which a substance or cellular entity, such as a protein complex or organelle, is transported to, and/or maintained in, a specific location within a membrane.	IEA	biological_process	protein_coding	cadherin 13 [Source:NCBI gene;Acc:414849]	1
						GO:0055096	low-density lipoprotein particle mediated signaling	A series of molecular signals mediated by the detection of low-density lipoprotein particle.	IEA	biological_process	protein_coding	cadherin 13 [Source:NCBI gene;Acc:414849]	1
						GO:0005615	extracellular space	That part of a multicellular organism outside the cells proper, usually taken to be outside the plasma membranes, and occupied by fluid.	IEA	cellular_component	protein_coding	cadherin 13 [Source:NCBI gene;Acc:414849]	1
						GO:0005737	cytoplasm	The contents of a cell excluding the plasma membrane and nucleus, but including other subcellular structures.	IEA	cellular_component	protein_coding	cadherin 13 [Source:NCBI gene;Acc:414849]	1
						GO:0005901	caveola	A membrane raft that forms small pit, depression, or invagination that communicates with the outside of a cell and extends inward, indenting the cytoplasm and the cell membrane. Examples include flask-shaped invaginations of the plasma membrane in adipocytes associated with caveolin proteins, and minute pits or incuppings of the cell membrane formed during pinocytosis. Caveolae may be pinched off…	IEA	cellular_component	protein_coding	cadherin 13 [Source:NCBI gene;Acc:414849]	1
						GO:0043005	neuron projection	A prolongation or process extending from a nerve cell, e.g. an axon or dendrite.	IEA	cellular_component	protein_coding	cadherin 13 [Source:NCBI gene;Acc:414849]	1
						GO:0042802	identical protein binding	Binding to an identical protein or proteins.	IEA	molecular_function	protein_coding	cadherin 13 [Source:NCBI gene;Acc:414849]	1
12	18230670	18486808	CNTN4	HGNC Symbol		GO:0007411	axon guidance	The chemotaxis process that directs the migration of an axon growth cone to a specific target site in response to a combination of attractive and repulsive cues.	IEA	biological_process	protein_coding	contactin 4 [Source:NCBI gene;Acc:396149]	1
						GO:0005886	plasma membrane	The membrane surrounding a cell that separates the cell from its external environment. It consists of a phospholipid bilayer and associated proteins.	IEA	cellular_component	protein_coding	contactin 4 [Source:NCBI gene;Acc:396149]	1
						GO:0007155	cell adhesion	The attachment of a cell, either to another cell or to an underlying substrate such as the extracellular matrix, via cell adhesion molecules.	IEA	biological_process	protein_coding	contactin 4 [Source:NCBI gene;Acc:396149]	1
						GO:0005515	protein binding	Binding to a protein.	IEA	molecular_function	protein_coding	contactin 4 [Source:NCBI gene;Acc:396149]	1
						GO:0005886	plasma membrane	The membrane surrounding a cell that separates the cell from its external environment. It consists of a phospholipid bilayer and associated proteins.	IBA	cellular_component	protein_coding	contactin 4 [Source:NCBI gene;Acc:396149]	1
						GO:0030424	axon	The long process of a neuron that conducts nerve impulses, usually away from the cell body to the terminals and varicosities, which are sites of storage and release of neurotransmitter.	IBA	cellular_component	protein_coding	contactin 4 [Source:NCBI gene;Acc:396149]	1
						GO:0098632	cell-cell adhesion mediator activity	The binding by a cell-adhesion protein on the cell surface to an extracellular matrix component, to mediate adhesion of the cell to another cell.	IBA	molecular_function	protein_coding	contactin 4 [Source:NCBI gene;Acc:396149]	1
						GO:0007156	homophilic cell adhesion via plasma membrane adhesion molecules	The attachment of a plasma membrane adhesion molecule in one cell to an identical molecule in an adjacent cell.	IBA	biological_process	protein_coding	contactin 4 [Source:NCBI gene;Acc:396149]	1
						GO:0007411	axon guidance	The chemotaxis process that directs the migration of an axon growth cone to a specific target site in response to a combination of attractive and repulsive cues.	IBA	biological_process	protein_coding	contactin 4 [Source:NCBI gene;Acc:396149]	1
						GO:0070593	dendrite self-avoidance	The process in which dendrites recognize and avoid contact with sister dendrites from the same cell.	IBA	biological_process	protein_coding	contactin 4 [Source:NCBI gene;Acc:396149]	1
						GO:0007399	nervous system development	The process whose specific outcome is the progression of nervous tissue over time, from its formation to its mature state.	IEA	biological_process	protein_coding	contactin 4 [Source:NCBI gene;Acc:396149]	1
						GO:0045665	negative regulation of neuron differentiation	Any process that stops, prevents, or reduces the frequency, rate or extent of neuron differentiation.	IEA	biological_process	protein_coding	contactin 4 [Source:NCBI gene;Acc:396149]	1
13	4953827	5426056	SLIT3	NCBI gene (formerly Entrezgene)		GO:0003180	aortic valve morphogenesis	The process in which the structure of the aortic valve is generated and organized.	IEA	biological_process	protein_coding	slit guidance ligand 3 [Source:NCBI gene;Acc:374173]	1
						GO:0003181	atrioventricular valve morphogenesis	The process in which the structure of the atrioventricular valve is generated and organized.	IEA	biological_process	protein_coding	slit guidance ligand 3 [Source:NCBI gene;Acc:374173]	1
						GO:0007411	axon guidance	The chemotaxis process that directs the migration of an axon growth cone to a specific target site in response to a combination of attractive and repulsive cues.	IEA	biological_process	protein_coding	slit guidance ligand 3 [Source:NCBI gene;Acc:374173]	1
						GO:0008285	negative regulation of cell population proliferation	Any process that stops, prevents or reduces the rate or extent of cell proliferation.	IEA	biological_process	protein_coding	slit guidance ligand 3 [Source:NCBI gene;Acc:374173]	1
						GO:0009887	animal organ morphogenesis	Morphogenesis of an animal organ. An organ is defined as a tissue or set of tissues that work together to perform a specific function or functions. Morphogenesis is the process in which anatomical structures are generated and organized. Organs are commonly observed as visibly distinct structures, but may also exist as loosely associated clusters of cells that work together to perform a specific f…	IEA	biological_process	protein_coding	slit guidance ligand 3 [Source:NCBI gene;Acc:374173]	1
						GO:0010629	negative regulation of gene expression	Any process that decreases the frequency, rate or extent of gene expression. Gene expression is the process in which a gene's coding sequence is converted into a mature gene product or products (proteins or RNA). This includes the production of an RNA transcript as well as any processing to produce a mature RNA product or an mRNA or circRNA (for protein-coding genes) and the translation of that m…	IEA	biological_process	protein_coding	slit guidance ligand 3 [Source:NCBI gene;Acc:374173]	1
						GO:0060412	ventricular septum morphogenesis	The developmental process in which a ventricular septum is generated and organized. A ventricular septum is an anatomical structure that separates the lower chambers (ventricles) of the heart from one another.	IEA	biological_process	protein_coding	slit guidance ligand 3 [Source:NCBI gene;Acc:374173]	1
						GO:0005615	extracellular space	That part of a multicellular organism outside the cells proper, usually taken to be outside the plasma membranes, and occupied by fluid.	IEA	cellular_component	protein_coding	slit guidance ligand 3 [Source:NCBI gene;Acc:374173]	1
						GO:0005509	calcium ion binding	Binding to a calcium ion (Ca2+).	IEA	molecular_function	protein_coding	slit guidance ligand 3 [Source:NCBI gene;Acc:374173]	1
						GO:0005515	protein binding	Binding to a protein.	IEA	molecular_function	protein_coding	slit guidance ligand 3 [Source:NCBI gene;Acc:374173]	1
						GO:0048495	Roundabout binding	Binding to Roundabout (ROBO) receptor, a transmembrane receptor.	IEA	molecular_function	protein_coding	slit guidance ligand 3 [Source:NCBI gene;Acc:374173]	1
						GO:0030308	negative regulation of cell growth	Any process that stops, prevents, or reduces the frequency, rate, extent or direction of cell growth.	IEA	biological_process	protein_coding	slit guidance ligand 3 [Source:NCBI gene;Acc:374173]	1
						GO:0032870	cellular response to hormone stimulus	Any process that results in a change in state or activity of a cell (in terms of movement, secretion, enzyme production, gene expression, etc.) as a result of a hormone stimulus.	IEA	biological_process	protein_coding	slit guidance ligand 3 [Source:NCBI gene;Acc:374173]	1
						GO:0035385	Roundabout signaling pathway	A series of molecular signals initiated by the binding of a SLIT protein to a Roundabout (ROBO) family receptor on the surface of a target cell, and ending with regulation of a downstream cellular process, e.g. transcription.	IEA	biological_process	protein_coding	slit guidance ligand 3 [Source:NCBI gene;Acc:374173]	1
						GO:0048846	axon extension involved in axon guidance	The long distance growth of a single cell process, that is involved in the migration of an axon growth cone, where the migration is directed to a specific target site by a combination of attractive and repulsive cues.	IEA	biological_process	protein_coding	slit guidance ligand 3 [Source:NCBI gene;Acc:374173]	1
						GO:0050919	negative chemotaxis	The directed movement of a motile cell or organism towards a lower concentration of a chemical.	IEA	biological_process	protein_coding	slit guidance ligand 3 [Source:NCBI gene;Acc:374173]	1
						GO:0051414	response to cortisol	Any process that results in a change in state or activity of a cell or an organism (in terms of movement, secretion, enzyme production, gene expression, etc.) as a result of a cortisol stimulus. Cortisol is the major natural glucocorticoid synthesized in the zona fasciculata of the adrenal cortex; it affects the metabolism of glucose, protein, and fats and has appreciable mineralocorticoid activi…	IEA	biological_process	protein_coding	slit guidance ligand 3 [Source:NCBI gene;Acc:374173]	1
						GO:0061364	apoptotic process involved in luteolysis	The apoptotic process that contributes to luteolysis.	IEA	biological_process	protein_coding	slit guidance ligand 3 [Source:NCBI gene;Acc:374173]	1
						GO:0070100	negative regulation of chemokine-mediated signaling pathway	Any process that decreases the rate, frequency or extent of the series of molecular events generated as a consequence of a chemokine binding to a cell surface receptor.	IEA	biological_process	protein_coding	slit guidance ligand 3 [Source:NCBI gene;Acc:374173]	1
15	6812747	6820365	ISCU	HGNC Symbol		GO:0016226	iron-sulfur cluster assembly	The incorporation of iron and exogenous sulfur into a metallo-sulfur cluster.	IEA	biological_process	protein_coding	iron-sulfur cluster assembly enzyme [Source:NCBI gene;Acc:416891]	1
						GO:0051536	iron-sulfur cluster binding	Binding to an iron-sulfur cluster, a combination of iron and sulfur atoms.	IEA	molecular_function	protein_coding	iron-sulfur cluster assembly enzyme [Source:NCBI gene;Acc:416891]	1
						GO:0005506	iron ion binding	Binding to an iron (Fe) ion.	IEA	molecular_function	protein_coding	iron-sulfur cluster assembly enzyme [Source:NCBI gene;Acc:416891]	1
						GO:0060090	molecular adaptor activity	The binding activity of a molecule that brings together two or more molecules through a selective, non-covalent, often stoichiometric interaction, permitting those molecules to function in a coordinated way.	IEA	molecular_function	protein_coding	iron-sulfur cluster assembly enzyme [Source:NCBI gene;Acc:416891]	1
						GO:1902958	positive regulation of mitochondrial electron transport, NADH to ubiquinone	Any process that activates or increases the frequency, rate or extent of mitochondrial electron transport, NADH to ubiquinone.	IEA	biological_process	protein_coding	iron-sulfur cluster assembly enzyme [Source:NCBI gene;Acc:416891]	1
						GO:1904234	positive regulation of aconitate hydratase activity	Any process that activates or increases the frequency, rate or extent of aconitate hydratase activity.	IEA	biological_process	protein_coding	iron-sulfur cluster assembly enzyme [Source:NCBI gene;Acc:416891]	1
						GO:1904439	negative regulation of iron ion import across plasma membrane	Any process that stops, prevents or reduces the frequency, rate or extent of iron ions import across plasma membrane.	IEA	biological_process	protein_coding	iron-sulfur cluster assembly enzyme [Source:NCBI gene;Acc:416891]	1
						GO:0005737	cytoplasm	The contents of a cell excluding the plasma membrane and nucleus, but including other subcellular structures.	IEA	cellular_component	protein_coding	iron-sulfur cluster assembly enzyme [Source:NCBI gene;Acc:416891]	1
						GO:0005739	mitochondrion	A semiautonomous, self replicating organelle that occurs in varying numbers, shapes, and sizes in the cytoplasm of virtually all eukaryotic cells. It is notably the site of tissue respiration.	IEA	cellular_component	protein_coding	iron-sulfur cluster assembly enzyme [Source:NCBI gene;Acc:416891]	1
						GO:0005829	cytosol	The part of the cytoplasm that does not contain organelles but which does contain other particulate matter, such as protein complexes.	IEA	cellular_component	protein_coding	iron-sulfur cluster assembly enzyme [Source:NCBI gene;Acc:416891]	1
19	5234532	5284091	LRRC75A	HGNC Symbol							protein_coding	leucine rich repeat containing 75A [Source:NCBI gene;Acc:417550]	1
22	2637855	2642014	LETM2	HGNC Symbol		GO:0005743	mitochondrial inner membrane	The inner, i.e. lumen-facing, lipid bilayer of the mitochondrial envelope. It is highly folded to form cristae.	IEA	cellular_component	protein_coding	leucine zipper and EF-hand containing transmembrane protein 2 [Source:NCBI gene;Acc:426779]	1
						GO:0043022	ribosome binding	Binding to a ribosome.	IEA	molecular_function	protein_coding	leucine zipper and EF-hand containing transmembrane protein 2 [Source:NCBI gene;Acc:426779]	1
22	5253936	5261455	GCK	HGNC Symbol		GO:0004340	glucokinase activity	Catalysis of the reaction: ATP + D-glucose = ADP + D-glucose-6-phosphate.	IEA	molecular_function	protein_coding	glucokinase [Source:NCBI gene;Acc:430370]	1
						GO:0004396	hexokinase activity	Catalysis of the reaction: ATP + D-hexose = ADP + D-hexose 6-phosphate.	IEA	molecular_function	protein_coding	glucokinase [Source:NCBI gene;Acc:430370]	1
						GO:0001678	cellular glucose homeostasis	A cellular homeostatic process involved in the maintenance of an internal steady state of glucose within a cell or between a cell and its external environment.	IEA	biological_process	protein_coding	glucokinase [Source:NCBI gene;Acc:430370]	1
						GO:0006006	glucose metabolic process	The chemical reactions and pathways involving glucose, the aldohexose gluco-hexose. D-glucose is dextrorotatory and is sometimes known as dextrose; it is an important source of energy for living organisms and is found free as well as combined in homo- and hetero-oligosaccharides and polysaccharides.	IEA	biological_process	protein_coding	glucokinase [Source:NCBI gene;Acc:430370]	1
						GO:0006739	NADP metabolic process	The chemical reactions and pathways involving nicotinamide-adenine dinucleotide phosphate, a coenzyme involved in many redox and biosynthetic reactions; metabolism may be of either the oxidized form, NADP, or the reduced form, NADPH.	IEA	biological_process	protein_coding	glucokinase [Source:NCBI gene;Acc:430370]	1
						GO:0032024	positive regulation of insulin secretion	Any process that activates or increases the frequency, rate or extent of the regulated release of insulin.	IEA	biological_process	protein_coding	glucokinase [Source:NCBI gene;Acc:430370]	1
						GO:0042593	glucose homeostasis	Any process involved in the maintenance of an internal steady state of glucose within an organism or cell.	IEA	biological_process	protein_coding	glucokinase [Source:NCBI gene;Acc:430370]	1
						GO:0043266	regulation of potassium ion transport	Any process that modulates the frequency, rate or extent of the directed movement of potassium ions (K+) into, out of or within a cell, or between cells, by means of some agent such as a transporter or pore.	IEA	biological_process	protein_coding	glucokinase [Source:NCBI gene;Acc:430370]	1
						GO:0046835	carbohydrate phosphorylation	The process of introducing a phosphate group into a carbohydrate, any organic compound based on the general formula Cx(H2O)y.	IEA	biological_process	protein_coding	glucokinase [Source:NCBI gene;Acc:430370]	1
						GO:0050796	regulation of insulin secretion	Any process that modulates the frequency, rate or extent of the regulated release of insulin.	IEA	biological_process	protein_coding	glucokinase [Source:NCBI gene;Acc:430370]	1
						GO:0070509	calcium ion import	The directed movement of calcium ions into a cell or organelle.	IEA	biological_process	protein_coding	glucokinase [Source:NCBI gene;Acc:430370]	1
						GO:0005634	nucleus	A membrane-bounded organelle of eukaryotic cells in which chromosomes are housed and replicated. In most cells, the nucleus contains all of the cell's chromosomes except the organellar chromosomes, and is the site of RNA synthesis and processing. In some species, or in specialized cell types, RNA metabolism or DNA replication may be absent.	IEA	cellular_component	protein_coding	glucokinase [Source:NCBI gene;Acc:430370]	1
						GO:0005739	mitochondrion	A semiautonomous, self replicating organelle that occurs in varying numbers, shapes, and sizes in the cytoplasm of virtually all eukaryotic cells. It is notably the site of tissue respiration.	IEA	cellular_component	protein_coding	glucokinase [Source:NCBI gene;Acc:430370]	1
						GO:0005829	cytosol	The part of the cytoplasm that does not contain organelles but which does contain other particulate matter, such as protein complexes.	IEA	cellular_component	protein_coding	glucokinase [Source:NCBI gene;Acc:430370]	1
						GO:0005536	glucose binding	Binding to D- or L-enantiomers of glucose.	IEA	molecular_function	protein_coding	glucokinase [Source:NCBI gene;Acc:430370]	1
						GO:0006096	glycolytic process	The chemical reactions and pathways resulting in the breakdown of a carbohydrate into pyruvate, with the concomitant production of a small amount of ATP and the reduction of NAD(P) to NAD(P)H. Glycolysis begins with the metabolism of a carbohydrate to generate products that can enter the pathway and ends with the production of pyruvate. Pyruvate may be converted to acetyl-coenzyme A, ethanol, lac…	IEA	biological_process	protein_coding	glucokinase [Source:NCBI gene;Acc:430370]	1
						GO:0016773	phosphotransferase activity, alcohol group as acceptor	Catalysis of the transfer of a phosphorus-containing group from one compound (donor) to an alcohol group (acceptor).	IEA	molecular_function	protein_coding	glucokinase [Source:NCBI gene;Acc:430370]	1
						GO:0005975	carbohydrate metabolic process	The chemical reactions and pathways involving carbohydrates, any of a group of organic compounds based of the general formula Cx(H2O)y. Includes the formation of carbohydrate derivatives by the addition of a carbohydrate residue to another molecule.	IEA	biological_process	protein_coding	glucokinase [Source:NCBI gene;Acc:430370]	1
						GO:0005524	ATP binding	Binding to ATP, adenosine 5'-triphosphate, a universally important coenzyme and enzyme regulator.	IEA	molecular_function	protein_coding	glucokinase [Source:NCBI gene;Acc:430370]	1
						GO:0045721	negative regulation of gluconeogenesis	Any process that stops, prevents, or reduces the frequency, rate or extent of gluconeogenesis.	IEA	biological_process	protein_coding	glucokinase [Source:NCBI gene;Acc:430370]	1
						GO:0045725	positive regulation of glycogen biosynthetic process	Any process that activates or increases the frequency, rate or extent of the chemical reactions and pathways resulting in the formation of glycogen.	IEA	biological_process	protein_coding	glucokinase [Source:NCBI gene;Acc:430370]	1
						GO:0051156	glucose 6-phosphate metabolic process	The chemical reactions and pathways involving glucose 6-phosphate, a monophosphorylated derivative of glucose with the phosphate group attached to C-6.	IEA	biological_process	protein_coding	glucokinase [Source:NCBI gene;Acc:430370]	1
						GO:0051594	detection of glucose	The series of events in which a glucose stimulus is received by a cell and converted into a molecular signal.	IEA	biological_process	protein_coding	glucokinase [Source:NCBI gene;Acc:430370]	1
28	2692405	2698634	ANKRD24	HGNC Symbol		GO:0005515	protein binding	Binding to a protein.	IEA	molecular_function	protein_coding	ankyrin repeat domain 24 [Source:NCBI gene;Acc:428331]	-1

## Sheet: Annotation_clustering
Supplementary Table S2: Gene ontology (GO) term enrichment analysis at the positions of the determined SNPs in F2 resource population chickens
Annotation Cluster 1	Enrichment Score: 1.2494203125489898
Category	Term	Count	%	PValue	Genes	List Total	Pop Hits	Pop Total	Fold Enrichment	Bonferroni	Benjamini	FDR
UP_KW_LIGAND	KW-0067~ATP-binding	5	22.727272727272727	0.005100106665679629	ATP7B, PRKCE, PIK3R4, GCK, PTK2	6	865	4643	4.473025048169557	0.03515913328020048	0.0357007466597574	0.0357007466597574
GOTERM_CC_DIRECT	GO:0048471~perinuclear region of cytoplasm	4	18.181818181818183	0.01179770524829551	ATP7B, PRKCE, FAT1, PTK2	21	395	16328	7.8736588306208555	0.5694179495198453	0.8376370726289811	0.8376370726289811
UP_KW_MOLECULAR_FUNCTION	KW-0418~Kinase	4	18.181818181818183	0.012800857829005413	PRKCE, PIK3R4, GCK, PTK2	8	550	7095	1945-06-01	0.13213442394660857	0.14080943611905955	0.14080943611905955
GOTERM_MF_DIRECT	GO:0005524~ATP binding	5	22.727272727272727	0.07449437608873141	ATP7B, PRKCE, PIK3R4, GCK, PTK2	20	1273	14805	2.907501963864886	0.9923812992811624	1.0	1.0
GOTERM_BP_DIRECT	GO:0006468~protein phosphorylation	3	13.636363636363635	0.09202099728369321	PRKCE, PIK3R4, PTK2	20	392	14514	5.553826530612245	0.9999999891756198	1.0	1.0
UP_SEQ_FEATURE	DOMAIN:Protein kinase	3	13.636363636363635	0.09744350780983291	PRKCE, PIK3R4, PTK2	21	432	16290	5.386904761904762	0.9978695876587866	1.0	1.0
INTERPRO	IPR000719:Prot_kinase_dom	3	13.636363636363635	0.09954540188254904	PRKCE, PIK3R4, PTK2	22	448	17526	5.3346185064935066	0.999996569018203	1.0	1.0
INTERPRO	IPR011009:Kinase-like_dom_sf	3	13.636363636363635	0.11995720463674482	PRKCE, PIK3R4, PTK2	22	501	17526	4.7702776265650515	0.9999997809944997	1.0	1.0
UP_KW_MOLECULAR_FUNCTION	KW-0808~Transferase	4	18.181818181818183	0.16481267838592342	PRKCE, PIK3R4, GCK, PTK2	8	1487	7095	2.3856758574310692	0.8620814054320576	0.4532348655612894	0.4532348655612894
UP_KW_LIGAND	KW-0547~Nucleotide-binding	3	13.636363636363635	0.31650422291656893	ATP7B, PIK3R4, PTK2	6	1049	4643	2.213060057197331	0.9303131474725955	1.0	1.0
Annotation Cluster 2	Enrichment Score: 0.6709795472384621
Category	Term	Count	%	PValue	Genes	List Total	Pop Hits	Pop Total	Fold Enrichment	Bonferroni	Benjamini	FDR
UP_KW_CELLULAR_COMPONENT	KW-0963~Cytoplasm	5	22.727272727272727	0.10897568070498671	PCM1, CALD1, PRKCE, CDH13, PTK2	12	1793	10286	2.3903141847927127	0.60270192445578	0.43590272281994685	0.43590272281994685
GOTERM_CC_DIRECT	GO:0005886~plasma membrane	7	31.818181818181817	0.17789198977039347	CALD1, SEMA6D, PRKCE, FAT1, CDH13, CNTN4, PTK2	21	3175	16328	1.7142257217847767	0.999999088093178	1.0	1.0
UP_KW_PTM	KW-0597~Phosphoprotein	3	13.636363636363635	0.5006974446716452	CALD1, PRKCE, PTK2	7	963	3638	1.6190476190476188	0.9689673442711036	0.7915547617911481	0.7915547617911481
Annotation Cluster 3	Enrichment Score: 0.36915768536562316
Category	Term	Count	%	PValue	Genes	List Total	Pop Hits	Pop Total	Fold Enrichment	Bonferroni	Benjamini	FDR
UP_KW_DOMAIN	KW-0732~Signal	6	27.27272727272727	0.37655364324878027	ANKRD24, SEMA6D, FAT1, CDH13, SLIT3, CNTN4	13	3205	9534	1.3729509180367214	0.9911286254853225	1.0	1.0
UP_KW_CELLULAR_COMPONENT	KW-0472~Membrane	8	36.36363636363637	0.3929256526919634	ATP7B, SEMA6D, FAT1, CDH13, SLIT3, CNTN4, PTK2, LETM2	12	5641	10286	1.215623707380488	0.9815526047571281	0.7858513053839268	0.7858513053839268
UP_KW_PTM	KW-0325~Glycoprotein	4	18.181818181818183	0.5277031745274321	SEMA6D, CDH13, SLIT3, CNTN4	7	1582	3638	1.3140689904280296	0.9764996066017572	0.7915547617911481	0.7915547617911481
Annotation Cluster 4	Enrichment Score: 0.13191411105864134
Category	Term	Count	%	PValue	Genes	List Total	Pop Hits	Pop Total	Fold Enrichment	Bonferroni	Benjamini	FDR
UP_KW_CELLULAR_COMPONENT	KW-0472~Membrane	8	36.36363636363637	0.3929256526919634	ATP7B, SEMA6D, FAT1, CDH13, SLIT3, CNTN4, PTK2, LETM2	12	5641	10286	1.215623707380488	0.9815526047571281	0.7858513053839268	0.7858513053839268
UP_SEQ_FEATURE	TRANSMEM:Helical	5	22.727272727272727	0.8620924558248999	ATP7B, SEMA6D, FAT1, SLIT3, LETM2	21	4625	16290	0.8386100386100386	1.0	1.0	1.0
UP_KW_DOMAIN	KW-1133~Transmembrane helix	3	13.636363636363635	0.9347805893339004	SEMA6D, FAT1, SLIT3	13	3047	9534	0.7220721516750398	0.9999999999986076	1.0	1.0
UP_KW_DOMAIN	KW-0812~Transmembrane	4	18.181818181818183	0.9370648386284218	SEMA6D, FAT1, SLIT3, LETM2	13	4017	9534	0.7302809214683748	0.9999999999990251	1.0	1.0
