# Supplementary material for: Genome-Wide Association Studies and Candidate Genes for Egg Production Traits in Layers from an F2 Crossbred Population Produced Using Two Divergently Selected Chicken Breeds, Russian White and Cornish White
Source: Genes (Basel). 2025 May 15;16(5):583. doi: 10.3390/genes16050583 (PMC12111742; doi:10.3390/genes16050583)
Supplement: Supplementary file 1 [file genes-16-00583-s001.zip › Supplementary Table S3.xlsx]

## Sheet: Table S3
Supplementary Table S3: Comparative analysis of the obtained experimental data relative to the Animal QTLdb database (https://www.animalgenome.org/cgi-bin/QTLdb/index)
Chromosome	Gene name	Gene start (bp)	Gene end (bp)	SNP	BP	Data source	Production_Association	BaseTrait	TraitReprtNM/TraitVariant	Coord_sr	Breed	P-value	PUBMED_ID	QTL_ID	Hyperlink
1	ATP7B	171640608	171674156	rs13973123	171655178	The present study	Production_Association	Egg laying interval	Egg laying interval (18-52 weeks)	SNP	F2 RW x CW	7.489e-08	-	-	-
				rs15500465	171657360 - 171657364	Animal QTLdb	Production_Association	Body weight	body weight at 35 days	SNP	-	<0.05	35958311	261257	https://www.animalgenome.org/QTLdb/q?id=QTL_ID:261257
	AKR1B1	62104591	62113753	rs10722066	62105113 - 62105117	Animal QTLdb	Production_Association	Chest width	chest width at 7 weeks	SNP	-	-	34979907	257052	https://www.animalgenome.org/QTLdb/q?id=QTL_ID:257052
				GGaluGA021889	62111416	The present study	Production_Association	Egg laying interval	Egg laying interval (18-52 weeks)	SNP	F2 RW x CW	3.519e-08	-	-	-
	CALD1	62359691	62455538	rs14835481	62385811	The present study	Production_Association	Egg laying interval	Egg laying interval (18-52 weeks)	SNP	F2 RW x CW	4.072e-15	-	-	-
				rs313157197	62447579 - 62447583	Animal QTLdb	Production_Association	Eggshell effective layer thickness		SNP	leghorn	<0.05	27456605	159369	https://www.animalgenome.org/QTLdb/q?id=QTL_ID:159369
13	SLIT3	4953827	5426056	rs3386719910	5232757 - 5232761	Animal QTLdb	Production_Association	Eicosenoic acid content		SNP	-	1.35E-06	37537524	285057	https://www.animalgenome.org/QTLdb/q?id=QTL_ID:285057
				GGaluGA092132	5413088	The present study	Production_Association	Egg laying interval	Egg laying interval (18-52 weeks)	SNP	F2 RW x CW	3.573e-07	-	-	-
